# Supplementary material for: Phylogenetic analysis and expression profiles of jasmonate ZIM-domain gene family provide insight into abiotic stress resistance in sunflower
Source: Front Plant Sci. 2022 Oct 4;13:1010404. doi: 10.3389/fpls.2022.1010404 (PMC9580003; doi:10.3389/fpls.2022.1010404)
Supplement: SUPPLEMENTARY TABLE S1 — Detailed information on the sunflower JAZ gene family. [file Table_1.XLSX]

## Sheet: Sheet1
NO.	Gene ID	Gene Name	Classification	Chromosome ID	Chr	Start	End	Frame	pI	MW	Gene Length	Protein Length	Description in NCBI
1	LOC110864087	HaJAZ1	I	NC_035433.2	Chr1	8525761	8531564	+	7.07	33560.2	5804	304	protein TIFY 4B
2	LOC110886686	HaJAZ2	II	NC_035434.2	Chr2	16129687	16130510	+	9.39	24112.7	824	215	protein TIFY 10A-like
3	LOC110935454	HaJAZ3	II	NC_035436.2	Chr4	1037121	1038782	-	8.43	22727.7	1662	203	protein TIFY 10a
4	LOC110937037	HaJAZ4	V	NC_035436.2	Chr4	159299629	159302237	+	9.27	14156.3	2609	124	protein TIFY 5A
5	LOC110938042	HaJAZ5	II	NC_035436.2	Chr4	203283432	203285523	-	9.28	27624.3	2092	244	protein TIFY 10A
6	LOC110864668	HaJAZ6	II	NC_035438.2	Chr6	50961793	50963473	-	9.37	20502.3	1681	186	protein TIFY 10A
7	LOC110865178	HaJAZ7	V	NC_035438.2	Chr6	33778944	33780362	+	8.88	17212.6	1419	157	protein TIFY 9
8	LOC110871802	HaJAZ8	V	NC_035440.2	Chr8	4191053	4194844	+	10	16702.4	3792	148	protein TIFY 9
9	LOC110871947	HaJAZ9	IV	NC_035440.2	Chr8	7798783	7803094	+	9.25	32619.9	4312	305	protein TIFY 6A
10	LOC110872656	HaJAZ10	II	NC_035440.2	Chr8	42084028	42086150	+	8.9	25579.1	2112	223	protein TIFY 10a
11	LOC110880294	HaJAZ11	II	NC_035441.2	Chr9	188860006	188861060	+	7.69	24820.1	1055	228	protein TIFY 11B
12	LOC110885331	HaJAZ12	IV	NC_035442.2	Chr10	123158728	123161734	+	6.16	37295.1	3001	341	GATA transcription factor 24
13	LOC110886429	HaJAZ13	II	NC_035442.2	Chr10	167026222	167027796	-	6.76	23770.6	1575	217	protein TIFY 10c
14	LOC110890410	HaJAZ14	I	NC_035443.2	Chr11	108799037	108805947	-	7.7	32430.2	6906	296	protein TIFY 4B
15	LOC110891343	HaJAZ15	II	NC_035443.2	Chr11	181095211	181096619	-	8.63	22174.1	1409	199	protein TIFY 10A
16	LOC110893704	HaJAZ16	I	NC_035444.2	Chr12	302430	303486	-	9.26	15835	1057	144	protein TIFY 11e
17	LOC110894171	HaJAZ17	II	NC_035444.2	Chr12	13645532	13646481	-	7.75	22109.2	950	199	protein TIFY 10A
18	LOC110894173	HaJAZ18	II	NC_035444.2	Chr12	13681034	13681881	-	9.66	25086.6	848	225	protein TIFY 10A
19	LOC110894172	HaJAZ19	II	NC_035444.2	Chr12	13698901	13699879	-	9.77	25886.5	979	235	protein TIFY 10A
20	LOC110894412	HaJAZ20	IV	NC_035444.2	Chr12	24365034	24367883	+	8.71	30007	2850	286	protein TIFY 6B
21	LOC110895553	HaJAZ21	IV	NC_035444.2	Chr12	150741997	150746611	-	9.47	20094.6	4615	181	protein TIFY 3
22	LOC110926056	HaJAZ22	IV	NC_035444.2	Chr12	80986924	80989161	-	6.21	25848.2	2238	239	protein TIFY 6A
23	LOC110909754	HaJAZ23	V	NC_035447.2	Chr15	58691177	58695823	+	9.69	14262.1	4647	126	protein TIFY 5A
24	LOC110913063	HaJAZ24	II	NC_035447.2	Chr15	174627834	174628763	+	9.05	22211.1	930	206	protein TIFY 11B
25	LOC110913089	HaJAZ25	IV	NC_035447.2	Chr15	175070340	175074126	-	9.28	27616.1	3787	245	GATA transcription factor 24
26	LOC110915285	HaJAZ26	IV	NC_035448.2	Chr16	122418010	122420737	+	5.84	37417.3	2728	345	GATA transcription factor 24
27	LOC110923086	HaJAZ27	V	NC_035449.2	Chr17	17844383	17845781	+	9.43	19049.7	1399	173	protein TIFY 9
