# Supplementary material for: Phylogenetic analysis and expression profiles of jasmonate ZIM-domain gene family provide insight into abiotic stress resistance in sunflower
Source: Front Plant Sci. 2022 Oct 4;13:1010404. doi: 10.3389/fpls.2022.1010404 (PMC9580003; doi:10.3389/fpls.2022.1010404)
Supplement: SUPPLEMENTARY TABLE S2 — Synonymous and nonsynonymous substitution rates and Pearson correlation coefficient of expression for the duplicated gene pairs among sunflower JAZ genes. N, number of nonsynonymous sites; S, number of synonymous sites; dN, nonsynonymous substitution rate; and dS, synonymous substitution rate. The dS and dN values were calculated using codeml in the PAML package. [file Table_2.XLSX]

## Sheet: Sheet1
Duplicated gene 1	Duplicated gene 2	N	S	dN	dS	ω	Purifying selection	Duplicate type	Pearson correlation coefficient	p value
HaJAZ1	HaJAZ14	629	238	0.0924	0.4646	0.1989	Yes	Segmental	-0.048695	0.6846
HaJAZ6	HaJAZ5	409	146	0.1758	0.6999	0.2511	Yes	Segmental	0.618805	6.902e-09
HaJAZ7	HaJAZ8	308.7	96.3	0.7131	2.7656	0.2578	Yes	Segmental	0.0443978	0.7111
HaJAZ7	HaJAZ27	335.8	114.2	0.2732	1.0247	0.2666	Yes	Segmental	0.699683	8.036e-12
HaJAZ8	HaJAZ27	327.7	116.3	0.6521	4.6792	0.1393	Yes	Segmental	0.37979	0.001
HaJAZ9	HaJAZ20	590	244	0.0938	0.4672	0.2008	Yes	Segmental	0.575229	1.256e-07
HaJAZ9	HaJAZ22	508.7	199.3	0.3474	1.4883	0.2334	Yes	Segmental	0.58738	5.837e-08
HaJAZ11	HaJAZ3	425.6	138.4	0.4957	2.4845	0.1995	Yes	Segmental	0.553356	4.626e-07
HaJAZ11	HaJAZ24	439.8	136.2	0.3105	0.9594	0.3237	Yes	Segmental	0.590257	4.846e-08
HaJAZ12	HaJAZ26	764.7	225.3	0.1062	0.6793	0.1564	Yes	Segmental	0.329034	0.004771
HaJAZ13	HaJAZ17	450	138	0.3066	0.7569	0.405	Yes	Segmental	0.83064	2.2e-16
HaJAZ16	HaJAZ9	312.3	113.7	0.8131	21.4368	0.0379	Yes	Segmental	0.311938	0.007642
HaJAZ16	HaJAZ20	321.7	107.3	0.7727	20.8726	0.037	Yes	Segmental	0.572357	1.499e-07
HaJAZ17	HaJAZ3	339.2	119.8	0.407	1.6368	0.2486	Yes	Segmental	0.753331	2.268e-14
HaJAZ20	HaJAZ22	508.2	196.8	0.3427	1.4795	0.2316	Yes	Segmental	0.2325	0.04938
HaJAZ23	HaJAZ4	270.7	83.3	0.2102	0.6244	0.3367	Yes	Segmental	0.509338	4.897e-06
HaJAZ27	HaJAZ4	288.6	80.4	0.8669	56.5419	0.0153	Yes	Segmental	0.784591	3.528e-16
HaJAZ5	HaJAZ16	309.1	104.9	0.646	2.2449	0.2878	Yes	Segmental	0.782562	4.719e-16
HaJAZ19	HaJAZ18	506.8	168.2	0.0348	0.0634	0.5485	Yes	Tandem	0.892629	2.2e-16
