# Supplementary material for: Phylogenetic analysis and expression profiles of jasmonate ZIM-domain gene family provide insight into abiotic stress resistance in sunflower
Source: Front Plant Sci. 2022 Oct 4;13:1010404. doi: 10.3389/fpls.2022.1010404 (PMC9580003; doi:10.3389/fpls.2022.1010404)
Supplement: SUPPLEMENTARY TABLE S3 — The cis-element patterns of each HaJAZ gene predicted for two kbp-upstream sequences from the start codon. [file Table_3.XLSX]

## Sheet: Sheet1
Gene name	Cis-element	Start site	Length	Strand	Description
HaJAZ1	ABRE	612	5	-	cis-acting element involved in the abscisic acid responsiveness
HaJAZ1	ABRE	742	6	+	cis-acting element involved in the abscisic acid responsiveness
HaJAZ1	ABRE	743	5	+	cis-acting element involved in the abscisic acid responsiveness
HaJAZ1	ABRE	931	5	+	cis-acting element involved in the abscisic acid responsiveness
HaJAZ1	ABRE	1631	5	+	cis-acting element involved in the abscisic acid responsiveness
HaJAZ1	ABRE	1835	5	+	cis-acting element involved in the abscisic acid responsiveness
HaJAZ1	ABRE3a	1834	6	+	cis-acting element involved in the abscisic acid responsiveness
HaJAZ1	ABRE4	1834	6	-	cis-acting element involved in the abscisic acid responsiveness
HaJAZ1	ARE	1649	6	+	cis-acting regulatory element essential for the anaerobic induction
HaJAZ1	ARE	1664	6	+	cis-acting regulatory element essential for the anaerobic induction
HaJAZ1	AuxRR-core	693	7	+	cis-acting regulatory element involved in auxin responsiveness
HaJAZ1	AuxRR-core	1189	7	+	cis-acting regulatory element involved in auxin responsiveness
HaJAZ1	CCAAT-box	446	6	+	MYBHv1 binding site
HaJAZ1	CCAAT-box	1453	6	+	MYBHv1 binding site
HaJAZ1	CGTCA-motif	438	5	-	cis-acting regulatory element involved in the MeJA-responsiveness
HaJAZ1	CGTCA-motif	495	5	+	cis-acting regulatory element involved in the MeJA-responsiveness
HaJAZ1	CGTCA-motif	614	5	+	cis-acting regulatory element involved in the MeJA-responsiveness
HaJAZ1	CGTCA-motif	1094	5	-	cis-acting regulatory element involved in the MeJA-responsiveness
HaJAZ1	CGTCA-motif	1629	5	-	cis-acting regulatory element involved in the MeJA-responsiveness
HaJAZ1	GC-motif	1776	6	-	enhancer-like element involved in anoxic specific inducibility
HaJAZ1	LTR	206	6	-	cis-acting element involved in low-temperature responsiveness
HaJAZ1	LTR	904	6	+	cis-acting element involved in low-temperature responsiveness
HaJAZ1	LTR	1125	6	+	cis-acting element involved in low-temperature responsiveness
HaJAZ1	LTR	1578	6	-	cis-acting element involved in low-temperature responsiveness
HaJAZ1	P-box	568	7	+	gibberellin-responsive element
HaJAZ1	P-box	1010	7	+	gibberellin-responsive element
HaJAZ1	P-box	1261	7	-	gibberellin-responsive element
HaJAZ1	STRE	1148	5	+	stress response element
HaJAZ1	STRE	1544	5	-	stress response element
HaJAZ1	TATC-box	770	7	+	cis-acting element involved in gibberellin-responsiveness
HaJAZ1	TCA-element	67	9	+	cis-acting element involved in salicylic acid responsiveness
HaJAZ1	TGACG-motif	438	5	+	cis-acting regulatory element involved in the MeJA-responsiveness
HaJAZ1	TGACG-motif	495	5	-	cis-acting regulatory element involved in the MeJA-responsiveness
HaJAZ1	TGACG-motif	614	5	-	cis-acting regulatory element involved in the MeJA-responsiveness
HaJAZ1	TGACG-motif	1094	5	+	cis-acting regulatory element involved in the MeJA-responsiveness
HaJAZ1	TGACG-motif	1629	5	+	cis-acting regulatory element involved in the MeJA-responsiveness
HaJAZ2	ABRE	68	7	-	cis-acting element involved in the abscisic acid responsiveness
HaJAZ2	ABRE	704	9	-	cis-acting element involved in the abscisic acid responsiveness
HaJAZ2	ARE	404	6	+	cis-acting regulatory element essential for the anaerobic induction
HaJAZ2	ARE	659	6	+	cis-acting regulatory element essential for the anaerobic induction
HaJAZ2	ARE	1855	6	-	cis-acting regulatory element essential for the anaerobic induction
HaJAZ2	CCAAT-box	956	6	-	MYBHv1 binding site
HaJAZ2	CGTCA-motif	14	5	-	cis-acting regulatory element involved in the MeJA-responsiveness
HaJAZ2	GC-motif	239	6	+	enhancer-like element involved in anoxic specific inducibility
HaJAZ2	GC-motif	725	6	+	enhancer-like element involved in anoxic specific inducibility
HaJAZ2	GC-motif	808	6	+	enhancer-like element involved in anoxic specific inducibility
HaJAZ2	GC-motif	1748	6	+	enhancer-like element involved in anoxic specific inducibility
HaJAZ2	LTR	1687	6	-	cis-acting element involved in low-temperature responsiveness
HaJAZ2	LTR	1722	6	+	cis-acting element involved in low-temperature responsiveness
HaJAZ2	P-box	1065	7	-	gibberellin-responsive element
HaJAZ2	STRE	101	5	+	stress response element
HaJAZ2	STRE	962	5	+	stress response element
HaJAZ2	STRE	1214	5	+	stress response element
HaJAZ2	STRE	1940	5	-	stress response element
HaJAZ2	TGACG-motif	14	5	+	cis-acting regulatory element involved in the MeJA-responsiveness
HaJAZ2	WUN-motif	1243	9	+	wound-responsive element
HaJAZ3	ARE	198	6	-	cis-acting regulatory element essential for the anaerobic induction
HaJAZ3	ARE	459	6	+	cis-acting regulatory element essential for the anaerobic induction
HaJAZ3	ARE	1944	6	+	cis-acting regulatory element essential for the anaerobic induction
HaJAZ3	CGTCA-motif	1099	5	-	cis-acting regulatory element involved in the MeJA-responsiveness
HaJAZ3	LTR	1283	6	+	cis-acting element involved in low-temperature responsiveness
HaJAZ3	P-box	1596	7	+	gibberellin-responsive element
HaJAZ3	STRE	377	5	-	stress response element
HaJAZ3	STRE	870	5	+	stress response element
HaJAZ3	STRE	1777	5	+	stress response element
HaJAZ3	STRE	1894	5	-	stress response element
HaJAZ3	TCA-element	1764	9	-	cis-acting element involved in salicylic acid responsiveness
HaJAZ3	TCA-element	1900	9	-	cis-acting element involved in salicylic acid responsiveness
HaJAZ3	TGACG-motif	1099	5	+	cis-acting regulatory element involved in the MeJA-responsiveness
HaJAZ3	WUN-motif	401	9	+	wound-responsive element
HaJAZ4	ABRE	1549	5	+	cis-acting element involved in the abscisic acid responsiveness
HaJAZ4	ABRE	1622	9	+	cis-acting element involved in the abscisic acid responsiveness
HaJAZ4	ABRE	1751	6	-	cis-acting element involved in the abscisic acid responsiveness
HaJAZ4	ABRE	1752	5	+	cis-acting element involved in the abscisic acid responsiveness
HaJAZ4	ABRE	1757	6	-	cis-acting element involved in the abscisic acid responsiveness
HaJAZ4	ABRE	1758	5	+	cis-acting element involved in the abscisic acid responsiveness
HaJAZ4	ABRE	1775	5	+	cis-acting element involved in the abscisic acid responsiveness
HaJAZ4	ABRE	1834	5	+	cis-acting element involved in the abscisic acid responsiveness
HaJAZ4	ABRE3a	1548	6	+	cis-acting element involved in the abscisic acid responsiveness
HaJAZ4	ABRE4	1548	6	-	cis-acting element involved in the abscisic acid responsiveness
HaJAZ4	ARE	29	6	-	cis-acting regulatory element essential for the anaerobic induction
HaJAZ4	ARE	336	6	-	cis-acting regulatory element essential for the anaerobic induction
HaJAZ4	ARE	401	6	-	cis-acting regulatory element essential for the anaerobic induction
HaJAZ4	ARE	581	6	-	cis-acting regulatory element essential for the anaerobic induction
HaJAZ4	ARE	732	6	+	cis-acting regulatory element essential for the anaerobic induction
HaJAZ4	ARE	764	6	+	cis-acting regulatory element essential for the anaerobic induction
HaJAZ4	ARE	824	6	+	cis-acting regulatory element essential for the anaerobic induction
HaJAZ4	ARE	1195	6	+	cis-acting regulatory element essential for the anaerobic induction
HaJAZ4	CCAAT-box	1189	6	+	MYBHv1 binding site
HaJAZ4	GARE-motif	1122	7	-	gibberellin-responsive element
HaJAZ4	MBS	120	6	+	MYB binding site involved in drought-inducibility
HaJAZ4	STRE	128	5	-	stress response element
HaJAZ4	STRE	195	5	-	stress response element
HaJAZ4	TCA-element	453	9	+	cis-acting element involved in salicylic acid responsiveness
HaJAZ4	TCA-element	1147	9	+	cis-acting element involved in salicylic acid responsiveness
HaJAZ4	TC-rich repeats	290	9	-	cis-acting element involved in defense and stress responsiveness
HaJAZ4	WUN-motif	488	9	-	wound-responsive element
HaJAZ4	WUN-motif	712	9	-	wound-responsive element
HaJAZ4	WUN-motif	965	9	-	wound-responsive element
HaJAZ4	WUN-motif	1057	9	-	wound-responsive element
HaJAZ4	WUN-motif	1058	8	-	wound-responsive element
HaJAZ4	WUN-motif	1422	9	-	wound-responsive element
HaJAZ5	ABRE	164	5	-	cis-acting element involved in the abscisic acid responsiveness
HaJAZ5	ABRE	173	5	-	cis-acting element involved in the abscisic acid responsiveness
HaJAZ5	ABRE	199	6	+	cis-acting element involved in the abscisic acid responsiveness
HaJAZ5	ABRE	200	5	+	cis-acting element involved in the abscisic acid responsiveness
HaJAZ5	ABRE	1808	6	-	cis-acting element involved in the abscisic acid responsiveness
HaJAZ5	ABRE	1809	5	+	cis-acting element involved in the abscisic acid responsiveness
HaJAZ5	ARE	1630	6	+	cis-acting regulatory element essential for the anaerobic induction
HaJAZ5	ARE	1668	6	+	cis-acting regulatory element essential for the anaerobic induction
HaJAZ5	CGTCA-motif	409	5	-	cis-acting regulatory element involved in the MeJA-responsiveness
HaJAZ5	STRE	1182	5	+	stress response element
HaJAZ5	STRE	1199	5	-	stress response element
HaJAZ5	STRE	1410	5	-	stress response element
HaJAZ5	STRE	1852	5	+	stress response element
HaJAZ5	TGACG-motif	409	5	+	cis-acting regulatory element involved in the MeJA-responsiveness
HaJAZ5	TGA-element	961	6	+	auxin-responsive element
HaJAZ6	ABRE	744	7	-	cis-acting element involved in the abscisic acid responsiveness
HaJAZ6	ABRE	1091	7	-	cis-acting element involved in the abscisic acid responsiveness
HaJAZ6	ABRE	1825	6	-	cis-acting element involved in the abscisic acid responsiveness
HaJAZ6	ABRE	1826	5	+	cis-acting element involved in the abscisic acid responsiveness
HaJAZ6	ARE	1321	6	+	cis-acting regulatory element essential for the anaerobic induction
HaJAZ6	CGTCA-motif	1404	5	+	cis-acting regulatory element involved in the MeJA-responsiveness
HaJAZ6	LTR	1415	6	-	cis-acting element involved in low-temperature responsiveness
HaJAZ6	STRE	393	5	-	stress response element
HaJAZ6	STRE	1888	5	+	stress response element
HaJAZ6	TCA	1542	9	-	cis-acting element involved in salicylic acid responsiveness
HaJAZ6	TCA	1604	9	-	cis-acting element involved in salicylic acid responsiveness
HaJAZ6	TCA-element	1586	9	-	cis-acting element involved in salicylic acid responsiveness
HaJAZ6	TCA-element	1981	9	+	cis-acting element involved in salicylic acid responsiveness
HaJAZ6	TGACG-motif	1404	5	-	cis-acting regulatory element involved in the MeJA-responsiveness
HaJAZ6	WUN-motif	248	8	+	wound-responsive element
HaJAZ7	ABRE	30	7	+	cis-acting element involved in the abscisic acid responsiveness
HaJAZ7	ABRE	1717	6	-	cis-acting element involved in the abscisic acid responsiveness
HaJAZ7	ABRE	1718	5	+	cis-acting element involved in the abscisic acid responsiveness
HaJAZ7	ARE	594	6	-	cis-acting regulatory element essential for the anaerobic induction
HaJAZ7	ARE	809	6	+	cis-acting regulatory element essential for the anaerobic induction
HaJAZ7	ARE	918	6	-	cis-acting regulatory element essential for the anaerobic induction
HaJAZ7	ARE	1587	6	+	cis-acting regulatory element essential for the anaerobic induction
HaJAZ7	MBS	109	6	-	MYB binding site involved in drought-inducibility
HaJAZ7	MBS	504	6	+	MYB binding site involved in drought-inducibility
HaJAZ7	STRE	263	5	+	stress response element
HaJAZ7	TATC-box	683	7	+	cis-acting element involved in gibberellin-responsiveness
HaJAZ7	TCA	1940	9	+	cis-acting element involved in salicylic acid responsiveness
HaJAZ7	TC-rich repeats	1948	9	+	cis-acting element involved in defense and stress responsiveness
HaJAZ8	ABRE	237	9	-	cis-acting element involved in the abscisic acid responsiveness
HaJAZ8	ABRE	239	6	+	cis-acting element involved in the abscisic acid responsiveness
HaJAZ8	ABRE	240	5	+	cis-acting element involved in the abscisic acid responsiveness
HaJAZ8	ABRE	352	5	-	cis-acting element involved in the abscisic acid responsiveness
HaJAZ8	ABRE	557	5	+	cis-acting element involved in the abscisic acid responsiveness
HaJAZ8	ABRE3a	352	6	-	cis-acting element involved in the abscisic acid responsiveness
HaJAZ8	ABRE4	352	6	+	cis-acting element involved in the abscisic acid responsiveness
HaJAZ8	ARE	466	6	+	cis-acting regulatory element essential for the anaerobic induction
HaJAZ8	ARE	1980	6	+	cis-acting regulatory element essential for the anaerobic induction
HaJAZ8	ARE	1985	6	+	cis-acting regulatory element essential for the anaerobic induction
HaJAZ8	ARE	1990	6	+	cis-acting regulatory element essential for the anaerobic induction
HaJAZ8	CCAAT-box	1062	6	-	MYBHv1 binding site
HaJAZ8	CGTCA-motif	1205	5	+	cis-acting regulatory element involved in the MeJA-responsiveness
HaJAZ8	MBS	1644	6	+	MYB binding site involved in drought-inducibility
HaJAZ8	P-box	37	7	-	gibberellin-responsive element
HaJAZ8	TGACG-motif	1205	5	-	cis-acting regulatory element involved in the MeJA-responsiveness
HaJAZ8	TGA-element	712	6	-	auxin-responsive element
HaJAZ8	TGA-element	1343	6	+	auxin-responsive element
HaJAZ8	TGA-element	1859	6	-	auxin-responsive element
HaJAZ9	ABRE	465	5	-	cis-acting element involved in the abscisic acid responsiveness
HaJAZ9	ABRE	1754	6	-	cis-acting element involved in the abscisic acid responsiveness
HaJAZ9	ABRE	1755	5	+	cis-acting element involved in the abscisic acid responsiveness
HaJAZ9	ABRE	1876	7	-	cis-acting element involved in the abscisic acid responsiveness
HaJAZ9	ABRE3a	465	6	-	cis-acting element involved in the abscisic acid responsiveness
HaJAZ9	ABRE4	465	6	+	cis-acting element involved in the abscisic acid responsiveness
HaJAZ9	ARE	442	6	+	cis-acting regulatory element essential for the anaerobic induction
HaJAZ9	ARE	1126	6	-	cis-acting regulatory element essential for the anaerobic induction
HaJAZ9	ARE	1687	6	+	cis-acting regulatory element essential for the anaerobic induction
HaJAZ9	CGTCA-motif	44	5	-	cis-acting regulatory element involved in the MeJA-responsiveness
HaJAZ9	CGTCA-motif	769	5	-	cis-acting regulatory element involved in the MeJA-responsiveness
HaJAZ9	CGTCA-motif	1571	5	+	cis-acting regulatory element involved in the MeJA-responsiveness
HaJAZ9	STRE	170	5	+	stress response element
HaJAZ9	STRE	987	5	+	stress response element
HaJAZ9	STRE	1787	5	-	stress response element
HaJAZ9	TC-rich repeats	611	9	+	cis-acting element involved in defense and stress responsiveness
HaJAZ9	TGACG-motif	44	5	+	cis-acting regulatory element involved in the MeJA-responsiveness
HaJAZ9	TGACG-motif	769	5	+	cis-acting regulatory element involved in the MeJA-responsiveness
HaJAZ9	TGACG-motif	1571	5	-	cis-acting regulatory element involved in the MeJA-responsiveness
HaJAZ9	TGA-element	390	6	+	auxin-responsive element
HaJAZ9	TGA-element	1562	6	-	auxin-responsive element
HaJAZ10	ABRE	596	8	-	ABA-responsive elements
HaJAZ10	ABRE	596	8	-	cis-acting element involved in the abscisic acid responsiveness
HaJAZ10	ABRE	598	5	-	cis-acting element involved in the abscisic acid responsiveness
HaJAZ10	ABRE	1607	5	+	cis-acting element involved in the abscisic acid responsiveness
HaJAZ10	ABRE3a	598	6	-	cis-acting element involved in the abscisic acid responsiveness
HaJAZ10	ABRE4	598	6	+	cis-acting element involved in the abscisic acid responsiveness
HaJAZ10	ARE	1005	6	+	cis-acting regulatory element essential for the anaerobic induction
HaJAZ10	ARE	1214	6	-	cis-acting regulatory element essential for the anaerobic induction
HaJAZ10	ARE	1430	6	-	cis-acting regulatory element essential for the anaerobic induction
HaJAZ10	ARE	1461	6	-	cis-acting regulatory element essential for the anaerobic induction
HaJAZ10	ARE	1972	6	-	cis-acting regulatory element essential for the anaerobic induction
HaJAZ10	AuxRR-core	378	7	-	cis-acting regulatory element involved in auxin responsiveness
HaJAZ10	CCAAT-box	1857	6	+	MYBHv1 binding site
HaJAZ10	CGTCA-motif	303	5	+	cis-acting regulatory element involved in the MeJA-responsiveness
HaJAZ10	CGTCA-motif	1192	5	-	cis-acting regulatory element involved in the MeJA-responsiveness
HaJAZ10	STRE	46	5	-	stress response element
HaJAZ10	STRE	354	5	-	stress response element
HaJAZ10	STRE	360	5	+	stress response element
HaJAZ10	TCA	929	9	+	cis-acting element involved in salicylic acid responsiveness
HaJAZ10	TCA	1534	9	-	cis-acting element involved in salicylic acid responsiveness
HaJAZ10	TGACG-motif	303	5	-	cis-acting regulatory element involved in the MeJA-responsiveness
HaJAZ10	TGACG-motif	1192	5	+	cis-acting regulatory element involved in the MeJA-responsiveness
HaJAZ10	WUN-motif	52	8	+	wound-responsive element
HaJAZ10	WUN-motif	1046	9	+	wound-responsive element
HaJAZ11	ABRE	222	7	+	cis-acting element involved in the abscisic acid responsiveness
HaJAZ11	ABRE	462	7	+	cis-acting element involved in the abscisic acid responsiveness
HaJAZ11	ABRE	775	5	-	cis-acting element involved in the abscisic acid responsiveness
HaJAZ11	ABRE	1977	9	-	cis-acting element involved in the abscisic acid responsiveness
HaJAZ11	ABRE3a	775	6	-	cis-acting element involved in the abscisic acid responsiveness
HaJAZ11	ABRE4	775	6	+	cis-acting element involved in the abscisic acid responsiveness
HaJAZ11	ARE	945	6	+	cis-acting regulatory element essential for the anaerobic induction
HaJAZ11	CCAAT-box	238	6	-	MYBHv1 binding site
HaJAZ11	CCAAT-box	478	6	-	MYBHv1 binding site
HaJAZ11	CGTCA-motif	83	5	-	cis-acting regulatory element involved in the MeJA-responsiveness
HaJAZ11	CGTCA-motif	1478	5	-	cis-acting regulatory element involved in the MeJA-responsiveness
HaJAZ11	GARE-motif	714	7	+	gibberellin-responsive element
HaJAZ11	LTR	1167	6	-	cis-acting element involved in low-temperature responsiveness
HaJAZ11	MBS	1851	6	-	MYB binding site involved in drought-inducibility
HaJAZ11	STRE	882	5	+	stress response element
HaJAZ11	STRE	1927	5	-	stress response element
HaJAZ11	TC-rich repeats	1584	9	+	cis-acting element involved in defense and stress responsiveness
HaJAZ11	TGA-box	1478	8	+	part of an auxin-responsive element
HaJAZ11	TGACG-motif	83	5	+	cis-acting regulatory element involved in the MeJA-responsiveness
HaJAZ11	TGACG-motif	1478	5	+	cis-acting regulatory element involved in the MeJA-responsiveness
HaJAZ12	ABRE	730	5	-	cis-acting element involved in the abscisic acid responsiveness
HaJAZ12	ABRE	1736	5	+	cis-acting element involved in the abscisic acid responsiveness
HaJAZ12	ARE	1666	6	+	cis-acting regulatory element essential for the anaerobic induction
HaJAZ12	ARE	1770	6	+	cis-acting regulatory element essential for the anaerobic induction
HaJAZ12	AuxRR-core	1594	7	+	cis-acting regulatory element involved in auxin responsiveness
HaJAZ12	CGTCA-motif	1470	5	+	cis-acting regulatory element involved in the MeJA-responsiveness
HaJAZ12	CGTCA-motif	1528	5	+	cis-acting regulatory element involved in the MeJA-responsiveness
HaJAZ12	CGTCA-motif	1555	5	+	cis-acting regulatory element involved in the MeJA-responsiveness
HaJAZ12	CGTCA-motif	1734	5	-	cis-acting regulatory element involved in the MeJA-responsiveness
HaJAZ12	GC-motif	333	6	-	enhancer-like element involved in anoxic specific inducibility
HaJAZ12	MBS	1760	6	-	MYB binding site involved in drought-inducibility
HaJAZ12	P-box	715	7	-	gibberellin-responsive element
HaJAZ12	STRE	234	5	+	stress response element
HaJAZ12	STRE	370	5	+	stress response element
HaJAZ12	STRE	398	5	+	stress response element
HaJAZ12	STRE	421	5	-	stress response element
HaJAZ12	STRE	628	5	-	stress response element
HaJAZ12	STRE	1145	5	+	stress response element
HaJAZ12	STRE	1323	5	-	stress response element
HaJAZ12	STRE	1520	5	-	stress response element
HaJAZ12	STRE	1656	5	+	stress response element
HaJAZ12	STRE	1914	5	-	stress response element
HaJAZ12	TGACG-motif	1470	5	-	cis-acting regulatory element involved in the MeJA-responsiveness
HaJAZ12	TGACG-motif	1528	5	-	cis-acting regulatory element involved in the MeJA-responsiveness
HaJAZ12	TGACG-motif	1555	5	-	cis-acting regulatory element involved in the MeJA-responsiveness
HaJAZ12	TGACG-motif	1734	5	+	cis-acting regulatory element involved in the MeJA-responsiveness
HaJAZ13	ABRE	1470	5	-	cis-acting element involved in the abscisic acid responsiveness
HaJAZ13	ABRE	1836	5	-	cis-acting element involved in the abscisic acid responsiveness
HaJAZ13	ARE	230	6	+	cis-acting regulatory element essential for the anaerobic induction
HaJAZ13	ARE	733	6	+	cis-acting regulatory element essential for the anaerobic induction
HaJAZ13	ARE	846	6	-	cis-acting regulatory element essential for the anaerobic induction
HaJAZ13	ARE	1038	6	+	cis-acting regulatory element essential for the anaerobic induction
HaJAZ13	ARE	1151	6	-	cis-acting regulatory element essential for the anaerobic induction
HaJAZ13	GC-motif	1497	6	+	enhancer-like element involved in anoxic specific inducibility
HaJAZ13	MBS	1527	6	-	MYB binding site involved in drought-inducibility
HaJAZ13	STRE	85	5	-	stress response element
HaJAZ13	STRE	129	5	+	stress response element
HaJAZ13	STRE	1277	5	-	stress response element
HaJAZ13	STRE	1436	5	-	stress response element
HaJAZ13	STRE	1923	5	-	stress response element
HaJAZ13	TGA-element	1424	6	-	auxin-responsive element
HaJAZ14	ABRE	109	5	+	cis-acting element involved in the abscisic acid responsiveness
HaJAZ14	ABRE	383	5	-	cis-acting element involved in the abscisic acid responsiveness
HaJAZ14	ABRE	1660	5	-	cis-acting element involved in the abscisic acid responsiveness
HaJAZ14	ABRE	1816	5	+	cis-acting element involved in the abscisic acid responsiveness
HaJAZ14	ABRE3a	108	6	+	cis-acting element involved in the abscisic acid responsiveness
HaJAZ14	ABRE3a	383	6	-	cis-acting element involved in the abscisic acid responsiveness
HaJAZ14	ABRE3a	1815	6	+	cis-acting element involved in the abscisic acid responsiveness
HaJAZ14	ABRE4	108	6	-	cis-acting element involved in the abscisic acid responsiveness
HaJAZ14	ABRE4	383	6	+	cis-acting element involved in the abscisic acid responsiveness
HaJAZ14	ABRE4	1815	6	-	cis-acting element involved in the abscisic acid responsiveness
HaJAZ14	ARE	183	6	+	cis-acting regulatory element essential for the anaerobic induction
HaJAZ14	ARE	1072	6	+	cis-acting regulatory element essential for the anaerobic induction
HaJAZ14	ARE	1395	6	-	cis-acting regulatory element essential for the anaerobic induction
HaJAZ14	ARE	1510	6	-	cis-acting regulatory element essential for the anaerobic induction
HaJAZ14	ARE	1561	6	+	cis-acting regulatory element essential for the anaerobic induction
HaJAZ14	CAAT-box	1255	5	+	Abiotic stress
HaJAZ14	CAAT-box	1313	4	+	Abiotic stress
HaJAZ14	CAAT-box	1392	5	-	Abiotic stress
HaJAZ14	CAAT-box	1466	5	-	Abiotic stress
HaJAZ14	CAAT-box	1476	4	+	Abiotic stress
HaJAZ14	CAAT-box	1534	5	-	Abiotic stress
HaJAZ14	CAAT-box	1586	4	-	Abiotic stress
HaJAZ14	CAAT-box	1709	4	+	Abiotic stress
HaJAZ14	CAAT-box	1745	5	+	Abiotic stress
HaJAZ14	CAAT-box	1770	4	-	Abiotic stress
HaJAZ14	CAAT-box	1852	5	-	Abiotic stress
HaJAZ14	CAAT-box	1921	5	+	Abiotic stress
HaJAZ14	CAAT-box	1954	4	+	Abiotic stress
HaJAZ14	CAAT-box	1978	5	+	Abiotic stress
HaJAZ14	CAAT-box	1979	4	+	Abiotic stress
HaJAZ14	GARE-motif	438	7	-	gibberellin-responsive element
HaJAZ14	TCA-element	898	9	-	cis-acting element involved in salicylic acid responsiveness
HaJAZ14	TCA-element	1783	9	-	cis-acting element involved in salicylic acid responsiveness
HaJAZ14	TGA-element	1890	6	+	auxin-responsive element
HaJAZ14	WUN-motif	781	8	-	wound-responsive element
HaJAZ14	WUN-motif	1037	9	-	wound-responsive element
HaJAZ15	ABRE	493	5	-	cis-acting element involved in the abscisic acid responsiveness
HaJAZ15	ABRE	1386	6	-	cis-acting element involved in the abscisic acid responsiveness
HaJAZ15	ABRE	1387	5	+	cis-acting element involved in the abscisic acid responsiveness
HaJAZ15	ABRE	1849	6	-	cis-acting element involved in the abscisic acid responsiveness
HaJAZ15	ABRE	1850	5	+	cis-acting element involved in the abscisic acid responsiveness
HaJAZ15	ARE	886	6	-	cis-acting regulatory element essential for the anaerobic induction
HaJAZ15	AuxRR-core	1620	7	+	cis-acting regulatory element involved in auxin responsiveness
HaJAZ15	CGTCA-motif	356	5	-	cis-acting regulatory element involved in the MeJA-responsiveness
HaJAZ15	CGTCA-motif	525	5	-	cis-acting regulatory element involved in the MeJA-responsiveness
HaJAZ15	GC-motif	245	6	+	enhancer-like element involved in anoxic specific inducibility
HaJAZ15	GC-motif	253	6	+	enhancer-like element involved in anoxic specific inducibility
HaJAZ15	LTR	1125	6	+	cis-acting element involved in low-temperature responsiveness
HaJAZ15	STRE	208	5	+	stress response element
HaJAZ15	STRE	218	5	-	stress response element
HaJAZ15	STRE	234	5	+	stress response element
HaJAZ15	STRE	1638	5	-	stress response element
HaJAZ15	TGACG-motif	356	5	+	cis-acting regulatory element involved in the MeJA-responsiveness
HaJAZ15	TGACG-motif	525	5	+	cis-acting regulatory element involved in the MeJA-responsiveness
HaJAZ16	ABRE	233	6	+	cis-acting element involved in the abscisic acid responsiveness
HaJAZ16	ABRE	234	5	+	cis-acting element involved in the abscisic acid responsiveness
HaJAZ16	ABRE	867	9	+	cis-acting element involved in the abscisic acid responsiveness
HaJAZ16	ABRE	869	6	+	cis-acting element involved in the abscisic acid responsiveness
HaJAZ16	ABRE	870	5	+	cis-acting element involved in the abscisic acid responsiveness
HaJAZ16	ABRE	909	6	+	cis-acting element involved in the abscisic acid responsiveness
HaJAZ16	ABRE	910	5	+	cis-acting element involved in the abscisic acid responsiveness
HaJAZ16	ABRE	1380	7	-	cis-acting element involved in the abscisic acid responsiveness
HaJAZ16	ABRE2	908	8	+	cis-acting element involved in the abscisic acid responsiveness
HaJAZ16	ARE	1677	6	+	cis-acting regulatory element essential for the anaerobic induction
HaJAZ16	AuxRR-core	456	7	-	cis-acting regulatory element involved in auxin responsiveness
HaJAZ16	CGTCA-motif	512	5	+	cis-acting regulatory element involved in the MeJA-responsiveness
HaJAZ16	CGTCA-motif	1849	5	+	cis-acting regulatory element involved in the MeJA-responsiveness
HaJAZ16	MBS	1239	6	-	MYB binding site involved in drought-inducibility
HaJAZ16	STRE	486	5	+	stress response element
HaJAZ16	TC-rich repeats	1791	9	-	cis-acting element involved in defense and stress responsiveness
HaJAZ16	TGACG-motif	512	5	-	cis-acting regulatory element involved in the MeJA-responsiveness
HaJAZ16	TGACG-motif	1849	5	-	cis-acting regulatory element involved in the MeJA-responsiveness
HaJAZ16	WUN-motif	1910	9	-	wound-responsive element
HaJAZ17	ABRE	25	5	+	cis-acting element involved in the abscisic acid responsiveness
HaJAZ17	ABRE	1093	5	+	cis-acting element involved in the abscisic acid responsiveness
HaJAZ17	ABRE	1122	5	-	cis-acting element involved in the abscisic acid responsiveness
HaJAZ17	ABRE	1403	5	+	cis-acting element involved in the abscisic acid responsiveness
HaJAZ17	ABRE	1414	5	+	cis-acting element involved in the abscisic acid responsiveness
HaJAZ17	ABRE	1536	5	-	cis-acting element involved in the abscisic acid responsiveness
HaJAZ17	ABRE	1823	5	-	cis-acting element involved in the abscisic acid responsiveness
HaJAZ17	ABRE3a	1092	6	+	cis-acting element involved in the abscisic acid responsiveness
HaJAZ17	ABRE3a	1122	6	-	cis-acting element involved in the abscisic acid responsiveness
HaJAZ17	ABRE3a	1413	6	+	cis-acting element involved in the abscisic acid responsiveness
HaJAZ17	ABRE4	1092	6	-	cis-acting element involved in the abscisic acid responsiveness
HaJAZ17	ABRE4	1122	6	+	cis-acting element involved in the abscisic acid responsiveness
HaJAZ17	ABRE4	1413	6	-	cis-acting element involved in the abscisic acid responsiveness
HaJAZ17	ARE	373	6	-	cis-acting regulatory element essential for the anaerobic induction
HaJAZ17	ARE	538	6	-	cis-acting regulatory element essential for the anaerobic induction
HaJAZ17	ARE	1506	6	-	cis-acting regulatory element essential for the anaerobic induction
HaJAZ17	CGTCA-motif	855	5	+	cis-acting regulatory element involved in the MeJA-responsiveness
HaJAZ17	CGTCA-motif	878	5	-	cis-acting regulatory element involved in the MeJA-responsiveness
HaJAZ17	CGTCA-motif	1538	5	+	cis-acting regulatory element involved in the MeJA-responsiveness
HaJAZ17	LTR	1451	6	-	cis-acting element involved in low-temperature responsiveness
HaJAZ17	P-box	266	7	-	gibberellin-responsive element
HaJAZ17	STRE	935	5	-	stress response element
HaJAZ17	TCA	1428	9	-	cis-acting element involved in salicylic acid responsiveness
HaJAZ17	TCA-element	1246	9	+	cis-acting element involved in salicylic acid responsiveness
HaJAZ17	TGACG-motif	855	5	-	cis-acting regulatory element involved in the MeJA-responsiveness
HaJAZ17	TGACG-motif	878	5	+	cis-acting regulatory element involved in the MeJA-responsiveness
HaJAZ17	TGACG-motif	1538	5	-	cis-acting regulatory element involved in the MeJA-responsiveness
HaJAZ17	TGA-element	845	6	-	auxin-responsive element
HaJAZ17	TGA-element	859	6	+	auxin-responsive element
HaJAZ18	ABRE	1599	5	-	cis-acting element involved in the abscisic acid responsiveness
HaJAZ18	ARE	781	6	-	cis-acting regulatory element essential for the anaerobic induction
HaJAZ18	ARE	1554	6	+	cis-acting regulatory element essential for the anaerobic induction
HaJAZ18	CGTCA-motif	1670	5	-	cis-acting regulatory element involved in the MeJA-responsiveness
HaJAZ18	GC-motif	967	6	+	enhancer-like element involved in anoxic specific inducibility
HaJAZ18	GC-motif	1252	6	-	enhancer-like element involved in anoxic specific inducibility
HaJAZ18	STRE	1036	5	+	stress response element
HaJAZ18	STRE	1127	5	+	stress response element
HaJAZ18	STRE	1139	5	+	stress response element
HaJAZ18	STRE	1185	5	+	stress response element
HaJAZ18	STRE	1789	5	-	stress response element
HaJAZ18	TATC-box	1833	7	+	cis-acting element involved in gibberellin-responsiveness
HaJAZ18	TC-rich repeats	206	9	+	cis-acting element involved in defense and stress responsiveness
HaJAZ18	TGACG-motif	1670	5	+	cis-acting regulatory element involved in the MeJA-responsiveness
HaJAZ18	WUN-motif	517	9	+	wound-responsive element
HaJAZ19	ABRE	1599	5	-	cis-acting element involved in the abscisic acid responsiveness
HaJAZ19	ARE	781	6	-	cis-acting regulatory element essential for the anaerobic induction
HaJAZ19	ARE	1554	6	+	cis-acting regulatory element essential for the anaerobic induction
HaJAZ19	CGTCA-motif	1670	5	-	cis-acting regulatory element involved in the MeJA-responsiveness
HaJAZ19	GC-motif	967	6	+	enhancer-like element involved in anoxic specific inducibility
HaJAZ19	GC-motif	1252	6	-	enhancer-like element involved in anoxic specific inducibility
HaJAZ19	STRE	1036	5	+	stress response element
HaJAZ19	STRE	1127	5	+	stress response element
HaJAZ19	STRE	1139	5	+	stress response element
HaJAZ19	STRE	1185	5	+	stress response element
HaJAZ19	STRE	1789	5	-	stress response element
HaJAZ19	TATC-box	1833	7	+	cis-acting element involved in gibberellin-responsiveness
HaJAZ19	TC-rich repeats	206	9	+	cis-acting element involved in defense and stress responsiveness
HaJAZ19	TGACG-motif	1670	5	+	cis-acting regulatory element involved in the MeJA-responsiveness
HaJAZ19	WUN-motif	517	9	+	wound-responsive element
HaJAZ20	ABRE	1561	8	+	ABA-responsive elements
HaJAZ20	ABRE	1086	7	-	cis-acting element involved in the abscisic acid responsiveness
HaJAZ20	ABRE	1505	6	-	cis-acting element involved in the abscisic acid responsiveness
HaJAZ20	ABRE	1506	5	+	cis-acting element involved in the abscisic acid responsiveness
HaJAZ20	ABRE	1561	8	+	cis-acting element involved in the abscisic acid responsiveness
HaJAZ20	ABRE	1562	5	+	cis-acting element involved in the abscisic acid responsiveness
HaJAZ20	ABRE	1648	6	-	cis-acting element involved in the abscisic acid responsiveness
HaJAZ20	ABRE	1649	5	+	cis-acting element involved in the abscisic acid responsiveness
HaJAZ20	ABRE3a	1561	6	+	cis-acting element involved in the abscisic acid responsiveness
HaJAZ20	ABRE4	1561	6	-	cis-acting element involved in the abscisic acid responsiveness
HaJAZ20	ARE	1367	6	-	cis-acting regulatory element essential for the anaerobic induction
HaJAZ20	CGTCA-motif	1395	5	+	cis-acting regulatory element involved in the MeJA-responsiveness
HaJAZ20	MBS	1281	6	+	MYB binding site involved in drought-inducibility
HaJAZ20	STRE	770	5	-	stress response element
HaJAZ20	STRE	1384	5	+	stress response element
HaJAZ20	STRE	1545	5	-	stress response element
HaJAZ20	TCA	1230	9	-	cis-acting element involved in salicylic acid responsiveness
HaJAZ20	TCA-element	1697	9	+	cis-acting element involved in salicylic acid responsiveness
HaJAZ20	TGACG-motif	1395	5	-	cis-acting regulatory element involved in the MeJA-responsiveness
HaJAZ20	TGA-element	1185	6	+	auxin-responsive element
HaJAZ21	ABRE	1107	5	-	cis-acting element involved in the abscisic acid responsiveness
HaJAZ21	ABRE	1710	6	-	cis-acting element involved in the abscisic acid responsiveness
HaJAZ21	ABRE	1711	5	+	cis-acting element involved in the abscisic acid responsiveness
HaJAZ21	ABRE3a	1107	6	-	cis-acting element involved in the abscisic acid responsiveness
HaJAZ21	ABRE4	1107	6	+	cis-acting element involved in the abscisic acid responsiveness
HaJAZ21	ARE	817	6	+	cis-acting regulatory element essential for the anaerobic induction
HaJAZ21	ARE	989	6	+	cis-acting regulatory element essential for the anaerobic induction
HaJAZ21	ARE	1401	6	-	cis-acting regulatory element essential for the anaerobic induction
HaJAZ21	CGTCA-motif	203	5	+	cis-acting regulatory element involved in the MeJA-responsiveness
HaJAZ21	CGTCA-motif	1738	5	-	cis-acting regulatory element involved in the MeJA-responsiveness
HaJAZ21	CGTCA-motif	1746	5	-	cis-acting regulatory element involved in the MeJA-responsiveness
HaJAZ21	P-box	141	7	-	gibberellin-responsive element
HaJAZ21	P-box	188	7	+	gibberellin-responsive element
HaJAZ21	P-box	219	7	+	gibberellin-responsive element
HaJAZ21	P-box	264	7	-	gibberellin-responsive element
HaJAZ21	STRE	106	5	-	stress response element
HaJAZ21	STRE	227	5	-	stress response element
HaJAZ21	TGACG-motif	203	5	-	cis-acting regulatory element involved in the MeJA-responsiveness
HaJAZ21	TGACG-motif	1738	5	+	cis-acting regulatory element involved in the MeJA-responsiveness
HaJAZ21	TGACG-motif	1746	5	+	cis-acting regulatory element involved in the MeJA-responsiveness
HaJAZ21	WUN-motif	885	9	+	wound-responsive element
HaJAZ22	ABRE	481	9	-	cis-acting element involved in the abscisic acid responsiveness
HaJAZ22	ABRE	781	5	-	cis-acting element involved in the abscisic acid responsiveness
HaJAZ22	ABRE	863	5	+	cis-acting element involved in the abscisic acid responsiveness
HaJAZ22	ABRE	1625	5	+	cis-acting element involved in the abscisic acid responsiveness
HaJAZ22	ABRE	1762	5	-	cis-acting element involved in the abscisic acid responsiveness
HaJAZ22	ABRE3a	1762	6	-	cis-acting element involved in the abscisic acid responsiveness
HaJAZ22	ABRE4	1762	6	+	cis-acting element involved in the abscisic acid responsiveness
HaJAZ22	ARE	1614	6	+	cis-acting regulatory element essential for the anaerobic induction
HaJAZ22	CCAAT-box	808	6	-	MYBHv1 binding site
HaJAZ22	CGTCA-motif	186	5	-	cis-acting regulatory element involved in the MeJA-responsiveness
HaJAZ22	CGTCA-motif	506	5	+	cis-acting regulatory element involved in the MeJA-responsiveness
HaJAZ22	CGTCA-motif	527	5	+	cis-acting regulatory element involved in the MeJA-responsiveness
HaJAZ22	CGTCA-motif	548	5	-	cis-acting regulatory element involved in the MeJA-responsiveness
HaJAZ22	CGTCA-motif	561	5	-	cis-acting regulatory element involved in the MeJA-responsiveness
HaJAZ22	CGTCA-motif	783	5	+	cis-acting regulatory element involved in the MeJA-responsiveness
HaJAZ22	LTR	580	6	-	cis-acting element involved in low-temperature responsiveness
HaJAZ22	MBS	635	6	-	MYB binding site involved in drought-inducibility
HaJAZ22	MBS	1055	6	-	MYB binding site involved in drought-inducibility
HaJAZ22	MBS	1080	6	-	MYB binding site involved in drought-inducibility
HaJAZ22	MBS	1130	6	-	MYB binding site involved in drought-inducibility
HaJAZ22	P-box	212	7	-	gibberellin-responsive element
HaJAZ22	STRE	132	5	+	stress response element
HaJAZ22	STRE	235	5	-	stress response element
HaJAZ22	TGACG-motif	186	5	+	cis-acting regulatory element involved in the MeJA-responsiveness
HaJAZ22	TGACG-motif	506	5	-	cis-acting regulatory element involved in the MeJA-responsiveness
HaJAZ22	TGACG-motif	527	5	-	cis-acting regulatory element involved in the MeJA-responsiveness
HaJAZ22	TGACG-motif	548	5	+	cis-acting regulatory element involved in the MeJA-responsiveness
HaJAZ22	TGACG-motif	561	5	+	cis-acting regulatory element involved in the MeJA-responsiveness
HaJAZ22	TGACG-motif	783	5	-	cis-acting regulatory element involved in the MeJA-responsiveness
HaJAZ22	TGA-element	1298	6	+	auxin-responsive element
HaJAZ22	TGA-element	1340	6	+	auxin-responsive element
HaJAZ23	ABRE	1149	5	-	cis-acting element involved in the abscisic acid responsiveness
HaJAZ23	ABRE	1734	5	-	cis-acting element involved in the abscisic acid responsiveness
HaJAZ23	ABRE	1797	5	+	cis-acting element involved in the abscisic acid responsiveness
HaJAZ23	ARE	1182	6	+	cis-acting regulatory element essential for the anaerobic induction
HaJAZ23	ARE	1586	6	+	cis-acting regulatory element essential for the anaerobic induction
HaJAZ23	ARE	1591	6	+	cis-acting regulatory element essential for the anaerobic induction
HaJAZ23	CCAAT-box	69	6	-	MYBHv1 binding site
HaJAZ23	CCAAT-box	144	6	-	MYBHv1 binding site
HaJAZ23	CGTCA-motif	1151	5	+	cis-acting regulatory element involved in the MeJA-responsiveness
HaJAZ23	LTR	379	6	+	cis-acting element involved in low-temperature responsiveness
HaJAZ23	LTR	443	6	-	cis-acting element involved in low-temperature responsiveness
HaJAZ23	LTR	464	6	-	cis-acting element involved in low-temperature responsiveness
HaJAZ23	LTR	489	6	+	cis-acting element involved in low-temperature responsiveness
HaJAZ23	LTR	749	6	+	cis-acting element involved in low-temperature responsiveness
HaJAZ23	LTR	778	6	+	cis-acting element involved in low-temperature responsiveness
HaJAZ23	LTR	816	6	-	cis-acting element involved in low-temperature responsiveness
HaJAZ23	LTR	840	6	-	cis-acting element involved in low-temperature responsiveness
HaJAZ23	LTR	1495	6	-	cis-acting element involved in low-temperature responsiveness
HaJAZ23	MBS	108	6	-	MYB binding site involved in drought-inducibility
HaJAZ23	MBS	1688	6	-	MYB binding site involved in drought-inducibility
HaJAZ23	STRE	341	5	+	stress response element
HaJAZ23	STRE	865	5	-	stress response element
HaJAZ23	STRE	1288	5	-	stress response element
HaJAZ23	TCA-element	1750	9	-	cis-acting element involved in salicylic acid responsiveness
HaJAZ23	TGACG-motif	1151	5	-	cis-acting regulatory element involved in the MeJA-responsiveness
HaJAZ23	WUN-motif	1114	9	+	wound-responsive element
HaJAZ24	ABRE	596	5	-	cis-acting element involved in the abscisic acid responsiveness
HaJAZ24	ABRE	1833	6	-	cis-acting element involved in the abscisic acid responsiveness
HaJAZ24	ABRE	1834	5	+	cis-acting element involved in the abscisic acid responsiveness
HaJAZ24	ARE	643	6	-	cis-acting regulatory element essential for the anaerobic induction
HaJAZ24	ARE	1076	6	+	cis-acting regulatory element essential for the anaerobic induction
HaJAZ24	ARE	1148	6	+	cis-acting regulatory element essential for the anaerobic induction
HaJAZ24	CGTCA-motif	1207	5	+	cis-acting regulatory element involved in the MeJA-responsiveness
HaJAZ24	CGTCA-motif	1342	5	+	cis-acting regulatory element involved in the MeJA-responsiveness
HaJAZ24	CGTCA-motif	1746	5	-	cis-acting regulatory element involved in the MeJA-responsiveness
HaJAZ24	GC-motif	786	6	+	enhancer-like element involved in anoxic specific inducibility
HaJAZ24	LTR	1281	6	+	cis-acting element involved in low-temperature responsiveness
HaJAZ24	STRE	81	5	-	stress response element
HaJAZ24	STRE	262	5	+	stress response element
HaJAZ24	STRE	1525	5	+	stress response element
HaJAZ24	TATC-box	591	7	+	cis-acting element involved in gibberellin-responsiveness
HaJAZ24	TATC-box	1608	7	+	cis-acting element involved in gibberellin-responsiveness
HaJAZ24	TCA-element	1642	9	-	cis-acting element involved in salicylic acid responsiveness
HaJAZ24	TC-rich repeats	111	9	-	cis-acting element involved in defense and stress responsiveness
HaJAZ24	TGACG-motif	1207	5	-	cis-acting regulatory element involved in the MeJA-responsiveness
HaJAZ24	TGACG-motif	1342	5	-	cis-acting regulatory element involved in the MeJA-responsiveness
HaJAZ24	TGACG-motif	1746	5	+	cis-acting regulatory element involved in the MeJA-responsiveness
HaJAZ24	TGA-element	730	6	-	auxin-responsive element
HaJAZ25	ABRE	1835	8	+	ABA-responsive elements
HaJAZ25	ABRE	873	9	+	cis-acting element involved in the abscisic acid responsiveness
HaJAZ25	ABRE	1835	8	+	cis-acting element involved in the abscisic acid responsiveness
HaJAZ25	ABRE	1836	5	+	cis-acting element involved in the abscisic acid responsiveness
HaJAZ25	ABRE3a	1835	6	+	cis-acting element involved in the abscisic acid responsiveness
HaJAZ25	ABRE4	1835	6	-	cis-acting element involved in the abscisic acid responsiveness
HaJAZ25	ARE	187	6	-	cis-acting regulatory element essential for the anaerobic induction
HaJAZ25	ARE	741	6	+	cis-acting regulatory element essential for the anaerobic induction
HaJAZ25	ARE	1238	6	+	cis-acting regulatory element essential for the anaerobic induction
HaJAZ25	ARE	1512	6	-	cis-acting regulatory element essential for the anaerobic induction
HaJAZ25	ARE	1948	6	+	cis-acting regulatory element essential for the anaerobic induction
HaJAZ25	CGTCA-motif	1930	5	-	cis-acting regulatory element involved in the MeJA-responsiveness
HaJAZ25	LTR	1098	6	-	cis-acting element involved in low-temperature responsiveness
HaJAZ25	MBS	201	6	-	MYB binding site involved in drought-inducibility
HaJAZ25	MBS	1954	6	-	MYB binding site involved in drought-inducibility
HaJAZ25	P-box	712	7	-	gibberellin-responsive element
HaJAZ25	STRE	32	5	+	stress response element
HaJAZ25	STRE	452	5	+	stress response element
HaJAZ25	STRE	503	5	-	stress response element
HaJAZ25	STRE	646	5	+	stress response element
HaJAZ25	STRE	690	5	-	stress response element
HaJAZ25	STRE	1274	5	-	stress response element
HaJAZ25	STRE	1808	5	+	stress response element
HaJAZ25	TCA	1961	9	+	cis-acting element involved in salicylic acid responsiveness
HaJAZ25	TCA-element	985	9	-	cis-acting element involved in salicylic acid responsiveness
HaJAZ25	TCA-element	1147	9	-	cis-acting element involved in salicylic acid responsiveness
HaJAZ25	TC-rich repeats	1138	9	+	cis-acting element involved in defense and stress responsiveness
HaJAZ25	TGACG-motif	1930	5	+	cis-acting regulatory element involved in the MeJA-responsiveness
HaJAZ26	ABRE	646	5	+	cis-acting element involved in the abscisic acid responsiveness
HaJAZ26	ABRE3a	645	6	+	cis-acting element involved in the abscisic acid responsiveness
HaJAZ26	ABRE4	645	6	-	cis-acting element involved in the abscisic acid responsiveness
HaJAZ26	ARE	262	6	+	cis-acting regulatory element essential for the anaerobic induction
HaJAZ26	MBS	185	6	+	MYB binding site involved in drought-inducibility
HaJAZ26	P-box	1175	7	+	gibberellin-responsive element
HaJAZ26	STRE	1889	5	-	stress response element
HaJAZ26	TCA	1431	9	-	cis-acting element involved in salicylic acid responsiveness
HaJAZ26	TCA	1853	9	+	cis-acting element involved in salicylic acid responsiveness
HaJAZ26	TGA-element	705	6	+	auxin-responsive element
HaJAZ26	WUN-motif	1492	9	-	wound-responsive element
HaJAZ26	WUN-motif	1493	8	-	wound-responsive element
HaJAZ26	WUN-motif	1521	9	-	wound-responsive element
HaJAZ27	ABRE	43	9	-	cis-acting element involved in the abscisic acid responsiveness
HaJAZ27	ABRE	194	5	+	cis-acting element involved in the abscisic acid responsiveness
HaJAZ27	ABRE	933	5	+	cis-acting element involved in the abscisic acid responsiveness
HaJAZ27	ARE	286	6	-	cis-acting regulatory element essential for the anaerobic induction
HaJAZ27	ARE	312	6	+	cis-acting regulatory element essential for the anaerobic induction
HaJAZ27	ARE	1870	6	+	cis-acting regulatory element essential for the anaerobic induction
HaJAZ27	STRE	583	5	+	stress response element
HaJAZ27	STRE	607	5	-	stress response element
HaJAZ27	STRE	1104	5	+	stress response element
HaJAZ27	TCA	1404	9	-	cis-acting element involved in salicylic acid responsiveness
HaJAZ27	TC-rich repeats	178	9	+	cis-acting element involved in defense and stress responsiveness
HaJAZ27	TC-rich repeats	925	9	-	cis-acting element involved in defense and stress responsiveness
HaJAZ27	TC-rich repeats	1356	9	-	cis-acting element involved in defense and stress responsiveness
