# Supplementary material for: Phylogenetic analysis and expression profiles of jasmonate ZIM-domain gene family provide insight into abiotic stress resistance in sunflower
Source: Front Plant Sci. 2022 Oct 4;13:1010404. doi: 10.3389/fpls.2022.1010404 (PMC9580003; doi:10.3389/fpls.2022.1010404)
Supplement: SUPPLEMENTARY TABLE S4 — The potential TFs binding to the promoters of HaJAZs predicted through PlantRegMap. [file Table_4.XLSX]

## Sheet: Sheet1
At Gene ID	Gene Name	Family	HaJAZ Gene ID	JAZ name	start	stop	strand	score	p-value	q-value	matched sequence
AT2G01930	BPC1	BBR-BPC	110871947	HaJAZ9	1795	1818	-	43.2812	1.35e-15	1.38e-10	GAGAGAGAGAGAGGGAGAGAGAGA
AT4G38910	BPC5	BBR-BPC	110895553	HaJAZ21	1873	1902	-	33.4937	7.27e-14	7.52e-09	AGAGAGAGAGAGAGAGAAAGAAAGAAAGAG
AT3G23240	ERF1	ERF	110926056	HaJAZ22	809	836	+	32.3594	1.2e-13	1.25e-08	CCGTTGCCGCCGCCACCTCCGCACCCGC
AT2G01930	BPC1	BBR-BPC	110871947	HaJAZ9	1797	1820	-	38.75	1.22e-13	6.21e-09	GTGAGAGAGAGAGAGGGAGAGAGA
AT4G38910	BPC5	BBR-BPC	110872656	HaJAZ10	1933	1962	+	30.4177	2.4e-13	1.24e-08	AAGAAGAGAGAGAGAGAGACAGAGAGAGAG
AT2G01930	BPC1	BBR-BPC	110895553	HaJAZ21	1880	1903	-	37.5	3.64e-13	8.05e-09	GAGAGAGAGAGAGAGAGAAAGAAA
AT4G38910	BPC5	BBR-BPC	110872656	HaJAZ10	1935	1964	+	29.0886	4.01e-13	1.38e-08	GAAGAGAGAGAGAGAGACAGAGAGAGAGGA
AT2G01930	BPC1	BBR-BPC	110895553	HaJAZ21	1882	1905	-	37.3594	4.19e-13	8.05e-09	GTGAGAGAGAGAGAGAGAGAAAGA
AT2G01930	BPC1	BBR-BPC	110872656	HaJAZ10	1940	1963	+	37.3281	4.39e-13	8.05e-09	GAGAGAGAGAGACAGAGAGAGAGG
AT2G01930	BPC1	BBR-BPC	110895553	HaJAZ21	1878	1901	-	37.25	4.74e-13	8.05e-09	GAGAGAGAGAGAGAGAAAGAAAGA
AT4G38910	BPC5	BBR-BPC	110895553	HaJAZ21	1871	1900	-	27.8987	6.08e-13	1.57e-08	AGAGAGAGAGAGAGAAAGAAAGAAAGAGGG
AT5G42520	BPC6	BBR-BPC	110871947	HaJAZ9	1798	1818	+	36.6438	7.23e-13	7.5e-08	CTCTCTCCCTCTCTCTCTCTC
AT2G01930	BPC1	BBR-BPC	110872656	HaJAZ10	1936	1959	+	36.4375	8.81e-13	1.28e-08	AAGAGAGAGAGAGAGACAGAGAGA
AT4G38910	BPC5	BBR-BPC	110895553	HaJAZ21	1867	1896	-	24.5316	1.95e-12	4.03e-08	AGAGAGAGAGAAAGAAAGAAAGAGGGAGAT
AT4G38910	BPC5	BBR-BPC	110895553	HaJAZ21	1869	1898	-	23.9494	2.41e-12	4.16e-08	AGAGAGAGAGAGAAAGAAAGAAAGAGGGAG
AT5G42520	BPC6	BBR-BPC	110872656	HaJAZ10	1938	1958	-	34.8219	2.92e-12	9.08e-08	CTCTCTGTCTCTCTCTCTCTC
AT4G38910	BPC5	BBR-BPC	110872656	HaJAZ10	1931	1960	+	22.8481	3.68e-12	5.43e-08	AAAAGAAGAGAGAGAGAGAGACAGAGAGAG
AT5G42520	BPC6	BBR-BPC	110895553	HaJAZ21	1883	1903	+	34.2329	4.15e-12	9.08e-08	CTTTCTCTCTCTCTCTCTCTC
AT5G42520	BPC6	BBR-BPC	110872656	HaJAZ10	1940	1960	-	34.0822	4.63e-12	9.08e-08	CTCTCTCTGTCTCTCTCTCTC
AT4G38910	BPC5	BBR-BPC	110895553	HaJAZ21	1875	1904	-	22.0633	4.72e-12	5.83e-08	TGAGAGAGAGAGAGAGAGAAAGAAAGAAAG
AT5G42520	BPC6	BBR-BPC	110871947	HaJAZ9	1796	1816	+	34.0137	4.9e-12	9.08e-08	CTCTCTCTCCCTCTCTCTCTC
AT4G38910	BPC5	BBR-BPC	110871947	HaJAZ9	1796	1825	-	21.8481	5.08e-12	5.83e-08	TGTGTGTGAGAGAGAGAGAGGGAGAGAGAG
AT5G42520	BPC6	BBR-BPC	110895553	HaJAZ21	1881	1901	+	33.9452	5.25e-12	9.08e-08	TTCTTTCTCTCTCTCTCTCTC
AT4G38910	BPC5	BBR-BPC	110871947	HaJAZ9	1794	1823	-	21.0253	6.51e-12	6.73e-08	TGTGTGAGAGAGAGAGAGGGAGAGAGAGAT
AT2G01930	BPC1	BBR-BPC	110895553	HaJAZ21	1874	1897	-	33.4062	7.44e-12	8.42e-08	GAGAGAGAGAGAAAGAAAGAAAGA
AT2G01930	BPC1	BBR-BPC	110895553	HaJAZ21	1876	1899	-	33.4062	7.44e-12	8.42e-08	GAGAGAGAGAGAGAAAGAAAGAAA
AT4G17490	ERF6	ERF	110926056	HaJAZ22	809	829	+	30.6094	1.11e-11	1.16e-06	CCGTTGCCGCCGCCACCTCCG
AT4G38910	BPC5	BBR-BPC	110872656	HaJAZ10	1937	1966	+	18.7215	1.33e-11	1.25e-07	AGAGAGAGAGAGAGACAGAGAGAGAGGAAT
AT1G72360	ERF73	ERF	110926056	HaJAZ22	809	829	+	29.4219	1.65e-11	1.75e-06	CCGTTGCCGCCGCCACCTCCG
AT2G01930	BPC1	BBR-BPC	110895553	HaJAZ21	1884	1907	-	32.1406	1.79e-11	1.83e-07	GTGTGAGAGAGAGAGAGAGAGAAA
AT4G38910	BPC5	BBR-BPC	110895553	HaJAZ21	1861	1890	-	17.3671	2.12e-11	1.83e-07	AGAGAAAGAAAGAAAGAGGGAGATGGAGAT
AT5G42520	BPC6	BBR-BPC	110872656	HaJAZ10	1936	1956	-	32.1096	2.15e-11	3.19e-07	CTCTGTCTCTCTCTCTCTCTT
AT2G01930	BPC1	BBR-BPC	110871947	HaJAZ9	1799	1822	-	31.4688	2.79e-11	2.59e-07	GTGTGAGAGAGAGAGAGGGAGAGA
AT2G40340	DREB2C	ERF	110926056	HaJAZ22	802	822	-	29.9706	2.93e-11	3.09e-06	GGCGGCGGCAACGGTGGTGGG
AT3G20310	ERF7	ERF	110926056	HaJAZ22	803	823	+	28.8125	3.22e-11	3.4e-06	CCACCACCGTTGCCGCCGCCA
AT2G01930	BPC1	BBR-BPC	110871947	HaJAZ9	1793	1816	-	31.1562	3.38e-11	2.88e-07	GAGAGAGAGAGGGAGAGAGAGATT
AT5G42520	BPC6	BBR-BPC	110895553	HaJAZ21	1885	1905	+	31.411	3.55e-11	4.6e-07	TTCTCTCTCTCTCTCTCTCAC
AT2G01930	BPC1	BBR-BPC	110872656	HaJAZ10	1942	1965	+	30.6562	4.6e-11	3.52e-07	GAGAGAGAGACAGAGAGAGAGGAA
AT4G38910	BPC5	BBR-BPC	110895553	HaJAZ21	1881	1910	-	14.7722	4.69e-11	3.47e-07	TGTGTGTGAGAGAGAGAGAGAGAGAAAGAA
AT4G38910	BPC5	BBR-BPC	110872656	HaJAZ10	1939	1968	+	14.7722	4.69e-11	3.47e-07	AGAGAGAGAGAGACAGAGAGAGAGGAATCA
AT2G01930	BPC1	BBR-BPC	110872656	HaJAZ10	1938	1961	+	30.5781	4.84e-11	3.52e-07	GAGAGAGAGAGAGACAGAGAGAGA
AT4G28140	ERF054	ERF	110926056	HaJAZ22	803	822	-	26.3594	4.93e-11	5.15e-06	GGCGGCGGCAACGGTGGTGG
AT5G25390	SHN3	ERF	110926056	HaJAZ22	802	822	+	30.4783	5.18e-11	5.44e-06	CCCACCACCGTTGCCGCCGCC
AT1G03800	ERF10	ERF	110926056	HaJAZ22	805	825	+	28.4219	5.61e-11	5.96e-06	ACCACCGTTGCCGCCGCCACC
AT5G42520	BPC6	BBR-BPC	110895553	HaJAZ21	1879	1899	+	30.5753	5.87e-11	6.77e-07	CTTTCTTTCTCTCTCTCTCTC
AT2G01930	BPC1	BBR-BPC	110895553	HaJAZ21	1872	1895	-	29.9844	6.99e-11	4.75e-07	GAGAGAGAGAAAGAAAGAAAGAGG
AT3G24050	GATA1	GATA	110886429	HaJAZ13	802	816	+	23.3529	7.13e-11	1.9e-06	GTGGTGGTGGTGGTG
AT3G24050	GATA1	GATA	110886429	HaJAZ13	805	819	+	23.3529	7.13e-11	1.9e-06	GTGGTGGTGGTGGTG
AT3G24050	GATA1	GATA	110894172	HaJAZ19	1312	1326	+	23.3529	7.13e-11	1.9e-06	GTGGTGGTGGTGGTG
AT3G24050	GATA1	GATA	110894173	HaJAZ18	1312	1326	+	23.3529	7.13e-11	1.9e-06	GTGGTGGTGGTGGTG
AT5G42520	BPC6	BBR-BPC	110895553	HaJAZ21	1887	1907	+	30.2055	7.52e-11	7.8e-07	CTCTCTCTCTCTCTCTCACAC
AT2G01930	BPC1	BBR-BPC	110895553	HaJAZ21	1870	1893	-	29.8125	7.77e-11	4.95e-07	GAGAGAGAAAGAAAGAAAGAGGGA
AT1G71450	ERF021	ERF	110926056	HaJAZ22	804	823	+	27.9531	8.01e-11	8.46e-06	CACCACCGTTGCCGCCGCCA
AT5G07310	ERF115	ERF	110926056	HaJAZ22	815	829	+	27.9531	8.08e-11	8.6e-06	CCGCCGCCACCTCCG
AT4G38910	BPC5	BBR-BPC	110895553	HaJAZ21	1877	1906	-	12.8608	8.33e-11	5.74e-07	TGTGAGAGAGAGAGAGAGAGAAAGAAAGAA
AT4G38910	BPC5	BBR-BPC	110895553	HaJAZ21	1879	1908	-	12.4304	9.61e-11	6.21e-07	TGTGTGAGAGAGAGAGAGAGAGAAAGAAAG
AT2G40340	DREB2C	ERF	110926056	HaJAZ22	814	834	-	28.6912	1.01e-10	4.85e-06	GGGTGCGGAGGTGGCGGCGGC
AT5G47220	ERF2	ERF	110926056	HaJAZ22	806	826	+	28.0625	1.05e-10	1.11e-05	CCACCGTTGCCGCCGCCACCT
AT5G25390	SHN3	ERF	110926056	HaJAZ22	814	834	+	29.4348	1.14e-10	5.99e-06	GCCGCCGCCACCTCCGCACCC
AT5G44210	ERF9	ERF	110926056	HaJAZ22	815	835	-	28.4062	1.3e-10	1.37e-05	CGGGTGCGGAGGTGGCGGCGG
AT5G42520	BPC6	BBR-BPC	110871947	HaJAZ9	1800	1820	+	29.1918	1.42e-10	1.34e-06	CTCTCCCTCTCTCTCTCTCAC
AT2G01930	BPC1	BBR-BPC	110895553	HaJAZ21	1868	1891	-	28.8125	1.44e-10	8.66e-07	GAGAGAAAGAAAGAAAGAGGGAGA
AT5G61600	ERF104	ERF	110926056	HaJAZ22	807	825	+	27.7031	1.61e-10	1.7e-05	CACCGTTGCCGCCGCCACC
AT2G40340	DREB2C	ERF	110886429	HaJAZ13	801	821	+	28.1618	1.65e-10	4.85e-06	GGTGGTGGTGGTGGTGGTGAT
AT2G40340	DREB2C	ERF	110886429	HaJAZ13	798	818	+	28.0441	1.84e-10	4.85e-06	GATGGTGGTGGTGGTGGTGGT
AT3G24050	GATA1	GATA	110886429	HaJAZ13	799	813	+	23.25	2.13e-10	4.52e-06	ATGGTGGTGGTGGTG
AT5G42520	BPC6	BBR-BPC	110895553	HaJAZ21	1877	1897	+	28.4932	2.21e-10	1.91e-06	TTCTTTCTTTCTCTCTCTCTC
AT4G38910	BPC5	BBR-BPC	110871947	HaJAZ9	1798	1827	-	9.35443	2.46e-10	1.5e-06	TGTGTGTGTGAGAGAGAGAGAGGGAGAGAG
AT2G45660	AGL20	MIKC_MADS	110895553	HaJAZ21	1880	1900	+	20.5507	2.77e-10	1.52e-05	TTTCTTTCTCTCTCTCTCTCT
AT2G45660	AGL20	MIKC_MADS	110895553	HaJAZ21	1878	1898	+	20.5362	2.96e-10	1.52e-05	TCTTTCTTTCTCTCTCTCTCT
AT4G27950	CRF4	ERF	110926056	HaJAZ22	815	835	+	27.75	3.06e-10	3.2e-05	CCGCCGCCACCTCCGCACCCG
AT2G40340	DREB2C	ERF	110909754	HaJAZ23	1095	1115	-	27.4559	3.12e-10	6.23e-06	GGGGGTGGTGATGGTGGTGGG
AT5G64750	ABR1	ERF	110926056	HaJAZ22	813	831	-	26.25	3.13e-10	3.32e-05	TGCGGAGGTGGCGGCGGCA
AT1G71450	ERF021	ERF	110886429	HaJAZ13	800	819	-	26.6094	3.13e-10	1.66e-05	CACCACCACCACCACCACCA
AT5G13910	LEP	ERF	110926056	HaJAZ22	814	834	+	27.0312	3.15e-10	3.32e-05	GCCGCCGCCACCTCCGCACCC
AT3G24050	GATA1	GATA	110886429	HaJAZ13	808	822	+	23.1324	3.54e-10	6.27e-06	GTGGTGGTGGTGATG
AT2G40340	DREB2C	ERF	110926056	HaJAZ22	805	825	-	27.3088	3.54e-10	6.23e-06	GGTGGCGGCGGCAACGGTGGT
AT4G38910	BPC5	BBR-BPC	110871947	HaJAZ9	1790	1819	-	7.82278	3.7e-10	2.13e-06	TGAGAGAGAGAGAGGGAGAGAGAGATTAGG
AT5G44210	ERF9	ERF	110926056	HaJAZ22	812	832	-	27.1875	3.9e-10	2.06e-05	GTGCGGAGGTGGCGGCGGCAA
AT5G63090	LOB	LBD	110926056	HaJAZ22	802	822	+	27.2812	3.97e-10	2.48e-05	CCCACCACCGTTGCCGCCGCC
AT5G42520	BPC6	BBR-BPC	110872656	HaJAZ10	1942	1962	-	27.2603	4.66e-10	3.71e-06	CTCTCTCTCTGTCTCTCTCTC
AT5G63090	LOB	LBD	110926056	HaJAZ22	820	840	+	27.0781	4.71e-10	2.48e-05	GCCACCTCCGCACCCGCCGCA
AT1G22810	T22J18.2	ERF	110926056	HaJAZ22	814	828	-	25.0938	5.8e-10	6.12e-05	GGAGGTGGCGGCGGC
AT1G53910	RAP2.12	ERF	110926056	HaJAZ22	812	832	-	26	6.05e-10	6.36e-05	GTGCGGAGGTGGCGGCGGCAA
AT5G42520	BPC6	BBR-BPC	110871947	HaJAZ9	1802	1822	+	26.6712	6.54e-10	4.84e-06	CTCCCTCTCTCTCTCTCACAC
AT2G45660	AGL20	MIKC_MADS	110895553	HaJAZ21	1876	1896	+	20.3188	6.83e-10	1.93e-05	TTTCTTTCTTTCTCTCTCTCT
AT5G25390	SHN3	ERF	110886429	HaJAZ13	798	818	-	26.8841	7e-10	1.87e-05	ACCACCACCACCACCACCATC
AT5G25390	SHN3	ERF	110886429	HaJAZ13	801	821	-	26.8551	7.14e-10	1.87e-05	ATCACCACCACCACCACCACC
AT5G42520	BPC6	BBR-BPC	110895553	HaJAZ21	1875	1895	+	26.4521	7.4e-10	5.11e-06	CTTTCTTTCTTTCTCTCTCTC
AT4G38910	BPC5	BBR-BPC	110871947	HaJAZ9	1800	1829	-	5.29114	7.66e-10	4.09e-06	TGTGTGTGTGTGAGAGAGAGAGAGGGAGAG
AT3G24050	GATA1	GATA	110909754	HaJAZ23	1076	1090	-	22.9853	7.75e-10	1.03e-05	GTGGTGATGGTGGTG
AT3G24050	GATA1	GATA	110909754	HaJAZ23	1097	1111	-	22.9853	7.75e-10	1.03e-05	GTGGTGATGGTGGTG
AT5G63090	LOB	LBD	110926056	HaJAZ22	805	825	+	26.4531	7.86e-10	2.67e-05	ACCACCGTTGCCGCCGCCACC
AT4G38910	BPC5	BBR-BPC	110872656	HaJAZ10	1929	1958	+	4.87342	8.66e-10	4.09e-06	CGAAAAGAAGAGAGAGAGAGAGACAGAGAG
AT4G27950	CRF4	ERF	110926056	HaJAZ22	812	832	+	26.4853	8.69e-10	4.52e-05	TTGCCGCCGCCACCTCCGCAC
AT4G38910	BPC5	BBR-BPC	110871947	HaJAZ9	1788	1817	-	4.82278	8.79e-10	4.09e-06	AGAGAGAGAGAGGGAGAGAGAGATTAGGGG
AT4G38910	BPC5	BBR-BPC	110895553	HaJAZ21	1865	1894	-	4.82278	8.79e-10	4.09e-06	AGAGAGAGAAAGAAAGAAAGAGGGAGATGG
AT2G45660	AGL20	MIKC_MADS	110895553	HaJAZ21	1874	1894	+	20.2319	9.01e-10	1.93e-05	TCTTTCTTTCTTTCTCTCTCT
AT5G17430	BBM	AP2	110872656	HaJAZ10	1932	1951	+	21.4684	9.04e-10	9.37e-05	AAAGAAGAGAGAGAGAGAGA
AT4G38910	BPC5	BBR-BPC	110895553	HaJAZ21	1863	1892	-	4.73418	9.09e-10	4.09e-06	AGAGAGAAAGAAAGAAAGAGGGAGATGGAG
AT1G65620	AS2	LBD	110926056	HaJAZ22	755	775	+	25.9531	9.1e-10	6.15e-05	CCTTCGCCGCATTCGCCTCCG
AT2G45660	AGL20	MIKC_MADS	110872656	HaJAZ10	1939	1959	-	20.2174	9.37e-10	1.93e-05	TCTCTCTGTCTCTCTCTCTCT
AT1G67260	TCP1	TCP	110935454	HaJAZ3	1791	1820	-	26.1646	1.01e-09	0.000103	AGTGGGCCCCAGCACCTAACATGTGCCGCT
AT3G11020	DREB2B	ERF	110909754	HaJAZ23	1161	1181	-	22.9844	1.03e-09	0.000108	CGATGATGGCGGTGGTGTTGG
AT5G63090	LOB	LBD	110926056	HaJAZ22	814	834	+	26	1.13e-09	2.67e-05	GCCGCCGCCACCTCCGCACCC
AT1G65620	AS2	LBD	110926056	HaJAZ22	818	838	+	25.6719	1.17e-09	6.15e-05	CCGCCACCTCCGCACCCGCCG
AT2G40340	DREB2C	ERF	110926056	HaJAZ22	817	837	-	25.8971	1.17e-09	1.77e-05	GGCGGGTGCGGAGGTGGCGGC
AT3G20310	ERF7	ERF	110926056	HaJAZ22	806	826	+	25.3281	1.17e-09	6.2e-05	CCACCGTTGCCGCCGCCACCT
AT5G47220	ERF2	ERF	110926056	HaJAZ22	803	823	+	25.6094	1.23e-09	6.51e-05	CCACCACCGTTGCCGCCGCCA
AT5G18450	F20L16.170	ERF	110926056	HaJAZ22	814	828	-	24.5625	1.25e-09	0.000132	GGAGGTGGCGGCGGC
AT5G13910	LEP	ERF	110926056	HaJAZ22	811	831	+	25.5781	1.28e-09	6.71e-05	GTTGCCGCCGCCACCTCCGCA
AT4G27950	CRF4	ERF	110926056	HaJAZ22	809	829	+	25.9853	1.29e-09	4.52e-05	CCGTTGCCGCCGCCACCTCCG
AT4G38910	BPC5	BBR-BPC	110871947	HaJAZ9	1792	1821	-	3.26582	1.34e-09	5.77e-06	TGTGAGAGAGAGAGAGGGAGAGAGAGATTA
AT4G28140	ERF054	ERF	110926056	HaJAZ22	995	1014	-	23.9531	1.34e-09	6.99e-05	GGCGGTGGGGAAGGTGGCAG
AT5G25190	ESE3	ERF	110926056	HaJAZ22	811	829	-	25.2656	1.34e-09	0.000142	CGGAGGTGGCGGCGGCAAC
AT5G63090	LOB	LBD	110926056	HaJAZ22	757	777	+	25.75	1.38e-09	2.67e-05	TTCGCCGCATTCGCCTCCGGC
AT5G25390	SHN3	ERF	110926056	HaJAZ22	745	765	+	25.8551	1.4e-09	2.94e-05	TCAGCCTCCGCCTTCGCCGCA
AT4G31060	ERF015	ERF	110926056	HaJAZ22	815	834	+	23.4062	1.42e-09	0.00015	CCGCCGCCACCTCCGCACCC
AT3G24050	GATA1	GATA	110886429	HaJAZ13	811	825	+	22.75	1.48e-09	1.74e-05	GTGGTGGTGATGGTG
AT5G42520	BPC6	BBR-BPC	110895553	HaJAZ21	1871	1891	+	25.1918	1.49e-09	9.68e-06	CCCTCTTTCTTTCTTTCTCTC
AT5G63090	LOB	LBD	110926056	HaJAZ22	745	765	+	25.625	1.52e-09	2.67e-05	TCAGCCTCCGCCTTCGCCGCA
AT1G12630	ERF027	ERF	110926056	HaJAZ22	804	824	+	22.7031	1.54e-09	0.000161	CACCACCGTTGCCGCCGCCAC
AT5G44210	ERF9	ERF	110926056	HaJAZ22	818	838	-	25.5469	1.57e-09	4.31e-05	CGGCGGGTGCGGAGGTGGCGG
AT2G40340	DREB2C	ERF	110926056	HaJAZ22	820	840	-	25.5147	1.6e-09	2.11e-05	TGCGGCGGGTGCGGAGGTGGC
AT5G44210	ERF9	ERF	110926056	HaJAZ22	803	823	-	25.5	1.63e-09	4.31e-05	TGGCGGCGGCAACGGTGGTGG
AT4G38910	BPC5	BBR-BPC	110895553	HaJAZ21	1883	1912	-	2.37975	1.7e-09	7.03e-06	TATGTGTGTGAGAGAGAGAGAGAGAGAAAG
AT1G21910	DREB26	ERF	110926056	HaJAZ22	995	1014	+	23.9531	1.87e-09	0.000195	CTGCCACCTTCCCCACCGCC
AT4G18450	F28J12.110	ERF	110926056	HaJAZ22	808	824	-	25.3281	1.89e-09	0.0002	GTGGCGGCGGCAACGGT
AT5G42520	BPC6	BBR-BPC	110895553	HaJAZ21	1889	1909	+	24.7123	1.94e-09	1.17e-05	CTCTCTCTCTCTCTCACACAC
AT5G42520	BPC6	BBR-BPC	110871947	HaJAZ9	1794	1814	+	24.6301	2.03e-09	1.17e-05	ATCTCTCTCTCCCTCTCTCTC
AT2G01930	BPC1	BBR-BPC	110872656	HaJAZ10	1934	1957	+	24.1719	2.06e-09	1.17e-05	AGAAGAGAGAGAGAGAGACAGAGA
AT2G45660	AGL20	MIKC_MADS	110895553	HaJAZ21	1882	1902	+	19.9565	2.14e-09	3.68e-05	TCTTTCTCTCTCTCTCTCTCT
AT5G25390	SHN3	ERF	110926056	HaJAZ22	811	831	+	24.913	2.59e-09	4.53e-05	GTTGCCGCCGCCACCTCCGCA
AT1G65620	AS2	LBD	110926056	HaJAZ22	803	823	+	24.7188	2.67e-09	9.36e-05	CCACCACCGTTGCCGCCGCCA
AT1G71450	ERF021	ERF	110926056	HaJAZ22	810	829	+	24.2031	2.89e-09	8.4e-05	CGTTGCCGCCGCCACCTCCG
AT5G47220	ERF2	ERF	110926056	HaJAZ22	809	829	+	24.6562	2.91e-09	0.000103	CCGTTGCCGCCGCCACCTCCG
AT5G44210	ERF9	ERF	110926056	HaJAZ22	755	775	-	24.7188	3.04e-09	6.44e-05	CGGAGGCGAATGCGGCGAAGG
AT2G40340	DREB2C	ERF	110886429	HaJAZ13	807	827	+	24.6912	3.09e-09	3.62e-05	GGTGGTGGTGGTGATGGTGAA
AT5G51190	ERF105	ERF	110926056	HaJAZ22	813	827	-	24.4062	3.22e-09	0.000341	GAGGTGGCGGCGGCA
AT2G01930	BPC1	BBR-BPC	110872656	HaJAZ10	1930	1953	+	23.1719	3.52e-09	1.89e-05	GAAAAGAAGAGAGAGAGAGAGACA
AT5G63090	LOB	LBD	110926056	HaJAZ22	811	831	+	24.5	3.61e-09	5.42e-05	GTTGCCGCCGCCACCTCCGCA
AT2G40340	DREB2C	ERF	110886429	HaJAZ13	795	815	+	24.4412	3.75e-09	3.96e-05	GTAGATGGTGGTGGTGGTGGT
AT1G71450	ERF021	ERF	110886429	HaJAZ13	803	822	-	23.9062	3.75e-09	8.4e-05	CATCACCACCACCACCACCA
AT2G01930	BPC1	BBR-BPC	110872656	HaJAZ10	1932	1955	+	23	3.85e-09	1.96e-05	AAAGAAGAGAGAGAGAGAGACAGA
AT1G71450	ERF021	ERF	110886429	HaJAZ13	806	825	-	23.7969	4.12e-09	8.4e-05	CACCATCACCACCACCACCA
AT5G25390	SHN3	ERF	110909754	HaJAZ23	1095	1115	+	24.058	4.45e-09	6.68e-05	CCCACCACCATCACCACCCCC
AT5G13910	LEP	ERF	110926056	HaJAZ22	802	822	+	24.1562	4.47e-09	0.000157	CCCACCACCGTTGCCGCCGCC
AT4G27950	CRF4	ERF	110926056	HaJAZ22	818	838	+	24.3382	4.5e-09	0.000118	CCGCCACCTCCGCACCCGCCG
AT5G42520	BPC6	BBR-BPC	110871947	HaJAZ9	1792	1812	+	23.0959	4.59e-09	2.51e-05	TAATCTCTCTCTCCCTCTCTC
AT1G71450	ERF021	ERF	110926056	HaJAZ22	807	826	+	23.625	4.77e-09	8.4e-05	CACCGTTGCCGCCGCCACCT
AT2G01930	BPC1	BBR-BPC	110895553	HaJAZ21	1886	1909	-	22.4219	5.21e-09	2.53e-05	GTGTGTGAGAGAGAGAGAGAGAGA
AT4G38910	BPC5	BBR-BPC	110872656	HaJAZ10	1927	1956	+	-1.8481	5.26e-09	2.09e-05	ATCGAAAAGAAGAGAGAGAGAGAGACAGAG
AT5G63090	LOB	LBD	110926056	HaJAZ22	748	768	+	23.9531	5.42e-09	7.12e-05	GCCTCCGCCTTCGCCGCATTC
AT5G42520	BPC6	BBR-BPC	110871947	HaJAZ9	1804	1824	+	22.7123	5.58e-09	2.89e-05	CCCTCTCTCTCTCTCACACAC
AT1G71450	ERF021	ERF	110926056	HaJAZ22	801	820	+	23.4375	5.6e-09	8.45e-05	TCCCACCACCGTTGCCGCCG
AT2G01930	BPC1	BBR-BPC	110871947	HaJAZ9	1789	1812	-	22.2812	5.6e-09	2.6e-05	GAGAGAGGGAGAGAGAGATTAGGG
AT5G25190	ESE3	ERF	110926056	HaJAZ22	814	832	-	23.6719	5.83e-09	0.000309	GTGCGGAGGTGGCGGCGGC
AT3G24050	GATA1	GATA	110871802	HaJAZ8	1118	1132	-	22.0735	5.85e-09	6.22e-05	GTGGTGGTGGCGGTG
AT1G77640	ERF013	ERF	110926056	HaJAZ22	219	239	-	22.8281	5.86e-09	0.000395	GGGGTCTCTGATGGCGGTGGC
AT4G38910	BPC5	BBR-BPC	110895553	HaJAZ21	1885	1914	-	-2.40506	6.01e-09	2.3e-05	TGTATGTGTGTGAGAGAGAGAGAGAGAGAA
AT1G18960	MYB	MYB_related	110886429	HaJAZ13	801	822	-	19.4521	6.02e-09	0.000324	CATCACCACCACCACCACCACC
AT1G18960	MYB	MYB_related	110886429	HaJAZ13	804	825	-	19.4384	6.2e-09	0.000324	CACCATCACCACCACCACCACC
AT1G71450	ERF021	ERF	110886429	HaJAZ13	797	816	-	23.25	6.56e-09	8.66e-05	CACCACCACCACCACCATCT
AT4G38000	DOF4.7	Dof	110894412	HaJAZ20	1163	1190	-	20.4062	6.64e-09	0.000684	TCGTTTTGTTTTTTTTTTTATCTTTTTG
AT2G01930	BPC1	BBR-BPC	110895553	HaJAZ21	1862	1885	-	21.7656	7.29e-09	3.17e-05	AAGAAAGAAAGAGGGAGATGGAGA
AT1G43160	RAP2.6	ERF	110926056	HaJAZ22	809	823	-	23.3281	7.46e-09	0.000791	TGGCGGCGGCAACGG
AT2G01930	BPC1	BBR-BPC	110895553	HaJAZ21	1866	1889	-	21.7188	7.47e-09	3.17e-05	GAGAAAGAAAGAAAGAGGGAGATG
AT5G25390	SHN3	ERF	110886429	HaJAZ13	807	827	-	23.2174	7.5e-09	9.16e-05	TTCACCATCACCACCACCACC
AT5G42520	BPC6	BBR-BPC	110872656	HaJAZ10	1934	1954	-	22.1096	7.56e-09	3.73e-05	CTGTCTCTCTCTCTCTCTTCT
AT1G71450	ERF021	ERF	110926056	HaJAZ22	996	1015	+	23.0781	7.57e-09	8.89e-05	TGCCACCTTCCCCACCGCCA
AT1G77640	ERF013	ERF	110926056	HaJAZ22	814	834	-	22.6094	7.58e-09	0.000395	GGGTGCGGAGGTGGCGGCGGC
AT1G21910	DREB26	ERF	110926056	HaJAZ22	803	822	+	22.7656	7.73e-09	0.000405	CCACCACCGTTGCCGCCGCC
AT2G31230	ERF15	ERF	110926056	HaJAZ22	810	824	+	23.2969	7.8e-09	0.000831	CGTTGCCGCCGCCAC
AT1G72050	TFIIIA	C2H2	110894172	HaJAZ19	1173	1191	-	23.1765	7.99e-09	0.000411	CCCCCTCCCCCACCCCCAC
AT1G72050	TFIIIA	C2H2	110894173	HaJAZ18	1173	1191	-	23.1765	7.99e-09	0.000411	CCCCCTCCCCCACCCCCAC
AT5G25390	SHN3	ERF	110926056	HaJAZ22	808	828	+	23.087	8.12e-09	9.16e-05	ACCGTTGCCGCCGCCACCTCC
AT2G45660	AGL20	MIKC_MADS	110895553	HaJAZ21	1870	1890	+	19.4493	8.47e-09	0.000125	TCCCTCTTTCTTTCTTTCTCT
AT5G42520	BPC6	BBR-BPC	110872656	HaJAZ10	1944	1964	-	21.8767	8.49e-09	4e-05	TCCTCTCTCTCTGTCTCTCTC
AT2G40340	DREB2C	ERF	110909754	HaJAZ23	1074	1094	-	23.3382	8.64e-09	7.76e-05	GTGGGTGGTGATGGTGGTGGG
AT2G40340	DREB2C	ERF	110915285	HaJAZ26	1385	1405	+	23.3088	8.83e-09	7.76e-05	GGAGGAGGTTGTGGTGGCTGA
AT5G25390	SHN3	ERF	110926056	HaJAZ22	820	840	+	22.913	9.03e-09	9.16e-05	GCCACCTCCGCACCCGCCGCA
AT5G44210	ERF9	ERF	110926056	HaJAZ22	749	769	-	23.2656	9.21e-09	0.000163	CGAATGCGGCGAAGGCGGAGG
AT2G01930	BPC1	BBR-BPC	110871947	HaJAZ9	1787	1810	-	21.2656	9.4e-09	3.83e-05	GAGAGGGAGAGAGAGATTAGGGGG
AT1G44830	T12C22.10	ERF	110909754	HaJAZ23	1161	1175	+	22.9688	9.44e-09	0.000999	CCAACACCACCGCCA
AT1G03800	ERF10	ERF	110926056	HaJAZ22	802	822	+	23.2031	9.73e-09	0.000516	CCCACCACCGTTGCCGCCGCC
AT5G25190	ESE3	ERF	110926056	HaJAZ22	802	820	-	23.0469	9.93e-09	0.000351	CGGCGGCAACGGTGGTGGG
AT2G01930	BPC1	BBR-BPC	110871947	HaJAZ9	1791	1814	-	21.1562	9.93e-09	3.9e-05	GAGAGAGAGGGAGAGAGAGATTAG
AT3G20310	ERF7	ERF	110926056	HaJAZ22	995	1015	+	22.8594	1.03e-08	0.000363	CTGCCACCTTCCCCACCGCCA
AT2G45660	AGL20	MIKC_MADS	110872656	HaJAZ10	1943	1963	-	19.3623	1.03e-08	0.000133	CCTCTCTCTCTGTCTCTCTCT
AT2G40340	DREB2C	ERF	110894173	HaJAZ18	1308	1328	+	23.0882	1.04e-08	7.82e-05	TTGGGTGGTGGTGGTGGTGGG
AT2G40340	DREB2C	ERF	110894172	HaJAZ19	1308	1328	+	23.0882	1.04e-08	7.82e-05	TTGGGTGGTGGTGGTGGTGGG
AT5G25390	SHN3	ERF	110886429	HaJAZ13	804	824	-	22.6812	1.04e-08	9.16e-05	ACCATCACCACCACCACCACC
AT5G42520	BPC6	BBR-BPC	110895553	HaJAZ21	1913	1933	+	21.4384	1.06e-08	4.76e-05	CACAATCTCTCTCTCTCTATA
AT1G65620	AS2	LBD	110926056	HaJAZ22	743	763	+	23	1.08e-08	0.000255	GCTCAGCCTCCGCCTTCGCCG
AT5G25390	SHN3	ERF	110926056	HaJAZ22	748	768	+	22.5942	1.1e-08	9.16e-05	GCCTCCGCCTTCGCCGCATTC
AT3G23250	MYB15	MYB	110894172	HaJAZ19	1309	1329	-	20.2031	1.13e-08	0.000588	CCCCACCACCACCACCACCCA
AT3G23250	MYB15	MYB	110894173	HaJAZ18	1309	1329	-	20.2031	1.13e-08	0.000588	CCCCACCACCACCACCACCCA
AT5G25390	SHN3	ERF	110915285	HaJAZ26	1385	1405	-	22.5362	1.13e-08	9.16e-05	TCAGCCACCACAACCTCCTCC
AT5G13910	LEP	ERF	110926056	HaJAZ22	754	774	+	23	1.15e-08	0.000303	GCCTTCGCCGCATTCGCCTCC
AT4G27950	CRF4	ERF	110926056	HaJAZ22	749	769	+	23.0147	1.15e-08	0.000242	CCTCCGCCTTCGCCGCATTCG
AT3G11020	DREB2B	ERF	110909754	HaJAZ23	1187	1207	-	21.3125	1.18e-08	0.000617	AGATGATGGCGGTGGTTGCTG
AT5G62470	MYB96	MYB	110886686	HaJAZ2	601	618	+	20.6094	1.19e-08	0.00126	GGTGGTGGGTGGTGGATG
AT1G65620	AS2	LBD	110926056	HaJAZ22	812	832	+	22.8438	1.22e-08	0.000255	TTGCCGCCGCCACCTCCGCAC
AT2G45660	AGL20	MIKC_MADS	110872656	HaJAZ10	1937	1957	-	19.2899	1.22e-08	0.00014	TCTCTGTCTCTCTCTCTCTCT
AT2G35700	ERF38	ERF	110871802	HaJAZ8	1136	1150	-	20.9531	1.29e-08	0.00138	TGTCGGTGGCGTTGA
AT5G65130	ERF057	ERF	110926056	HaJAZ22	809	823	+	22.7188	1.3e-08	0.000689	CCGTTGCCGCCGCCA
AT2G40340	DREB2C	ERF	110926056	HaJAZ22	748	768	-	22.7206	1.36e-08	9.53e-05	GAATGCGGCGAAGGCGGAGGC
AT1G72050	TFIIIA	C2H2	110893704	HaJAZ16	1967	1985	-	22.4622	1.39e-08	0.000477	CCTTTATCTCCTCCTCCTC
AT3G50260	CEJ1	ERF	110909754	HaJAZ23	1161	1175	+	21.6562	1.4e-08	0.00149	CCAACACCACCGCCA
AT5G17430	BBM	AP2	110938042	HaJAZ5	1965	1984	-	20.1646	1.42e-08	0.000734	GAAGAAGAAAGAAAGAGAGG
AT5G47230	ERF5	ERF	110926056	HaJAZ22	815	829	+	22.6562	1.47e-08	0.00122	CCGCCGCCACCTCCG
AT2G44840	ERF13	ERF	110926056	HaJAZ22	813	827	+	21.7969	1.53e-08	0.00161	TGCCGCCGCCACCTC
AT5G44210	ERF9	ERF	110926056	HaJAZ22	809	829	-	22.5625	1.54e-08	0.000233	CGGAGGTGGCGGCGGCAACGG
AT2G45660	AGL20	MIKC_MADS	110872656	HaJAZ10	1933	1953	-	19.1884	1.54e-08	0.000147	TGTCTCTCTCTCTCTCTTCTT
AT4G27950	CRF4	ERF	110926056	HaJAZ22	743	763	+	22.5882	1.55e-08	0.000253	GCTCAGCCTCCGCCTTCGCCG
AT3G20310	ERF7	ERF	110926056	HaJAZ22	746	766	+	22.3438	1.57e-08	0.000415	CAGCCTCCGCCTTCGCCGCAT
AT1G71450	ERF021	ERF	110894173	HaJAZ18	1310	1329	-	22.1719	1.59e-08	0.000153	CCCCACCACCACCACCACCC
AT1G71450	ERF021	ERF	110894172	HaJAZ19	1310	1329	-	22.1719	1.59e-08	0.000153	CCCCACCACCACCACCACCC
AT5G07310	ERF115	ERF	110926056	HaJAZ22	749	763	+	22.3438	1.59e-08	0.000847	CCTCCGCCTTCGCCG
AT1G65620	AS2	LBD	110926056	HaJAZ22	809	829	+	22.4844	1.6e-08	0.00028	CCGTTGCCGCCGCCACCTCCG
AT2G23340	DEAR3	ERF	110871802	HaJAZ8	1137	1153	-	20.8125	1.62e-08	0.00171	AAATGTCGGTGGCGTTG
AT5G08130	BIM1	bHLH	110894412	HaJAZ20	1506	1519	+	20.375	1.65e-08	0.00176	CACGTGACCCACAC
AT1G68550	CRF10	ERF	110926056	HaJAZ22	809	823	+	22.4844	1.66e-08	0.00176	CCGTTGCCGCCGCCA
AT5G42520	BPC6	BBR-BPC	110913063	HaJAZ24	1511	1531	-	20.4795	1.68e-08	7.27e-05	TCCCCTCTCTCTCTCTCTACC
AT4G27950	CRF4	ERF	110926056	HaJAZ22	803	823	+	22.4559	1.69e-08	0.000253	CCACCACCGTTGCCGCCGCCA
AT1G69570	CDF5	Dof	110893704	HaJAZ16	1794	1820	-	20.2344	1.71e-08	0.00179	ATTTTACTTTTCTTTTCTTTTTTTCTT
AT5G61600	ERF104	ERF	110926056	HaJAZ22	804	822	+	22.5312	1.72e-08	0.00091	CACCACCGTTGCCGCCGCC
AT2G45660	AGL20	MIKC_MADS	110895553	HaJAZ21	1872	1892	+	19.1304	1.74e-08	0.000147	CCTCTTTCTTTCTTTCTCTCT
AT1G21910	DREB26	ERF	110909754	HaJAZ23	1155	1174	+	21.9688	1.74e-08	0.000608	CATCAACCAACACCACCGCC
AT5G25390	SHN3	ERF	110926056	HaJAZ22	751	771	+	21.7971	1.76e-08	0.000131	TCCGCCTTCGCCGCATTCGCC
AT2G45660	AGL20	MIKC_MADS	110872656	HaJAZ10	1941	1961	-	19.1159	1.79e-08	0.000147	TCTCTCTCTGTCTCTCTCTCT
AT2G40340	DREB2C	ERF	110915285	HaJAZ26	1382	1402	+	22.3235	1.8e-08	0.000114	GAAGGAGGAGGTTGTGGTGGC
AT2G45660	AGL20	MIKC_MADS	110913089	HaJAZ25	1083	1103	+	19.1014	1.85e-08	0.000147	CTTCTTTCTTTCTTTCTTTCG
AT5G42520	BPC6	BBR-BPC	110913063	HaJAZ24	1509	1529	-	20.274	1.86e-08	7.72e-05	CCCTCTCTCTCTCTCTACCCT
AT1G65620	AS2	LBD	110926056	HaJAZ22	746	766	+	22.25	1.91e-08	0.000287	CAGCCTCCGCCTTCGCCGCAT
AT2G40340	DREB2C	ERF	110871802	HaJAZ8	1207	1227	-	22.2206	1.94e-08	0.000114	GGCTGCGTAAGTGGCGGTGAC
AT5G67190	DEAR2	ERF	110909754	HaJAZ23	1161	1175	+	21.1875	1.96e-08	0.00206	CCAACACCACCGCCA
AT1G18960	MYB	MYB_related	110886429	HaJAZ13	798	819	-	18.863	1.96e-08	0.000505	CACCACCACCACCACCACCATC
AT3G28910	MYB30	MYB	110886686	HaJAZ2	601	615	-	20.0312	1.97e-08	0.00206	CCACCACCCACCACC
AT1G28160	F3H9.18	ERF	110926056	HaJAZ22	809	823	-	22.3125	1.97e-08	0.00209	TGGCGGCGGCAACGG
AT5G25390	SHN3	ERF	110894172	HaJAZ19	1311	1331	-	21.5797	2e-08	0.000131	CACCCCACCACCACCACCACC
AT5G25390	SHN3	ERF	110894173	HaJAZ18	1311	1331	-	21.5797	2e-08	0.000131	CACCCCACCACCACCACCACC
AT2G40340	DREB2C	ERF	110926056	HaJAZ22	745	765	-	22.1471	2.04e-08	0.000114	TGCGGCGAAGGCGGAGGCTGA
AT2G33710	T1B8.3	ERF	110926056	HaJAZ22	809	823	+	22.25	2.06e-08	0.00216	CCGTTGCCGCCGCCA
AT2G40340	DREB2C	ERF	110886429	HaJAZ13	826	846	+	22.1324	2.06e-08	0.000114	AAAGGTGGAGATGGTGGTGGG
AT1G72050	TFIIIA	C2H2	110935454	HaJAZ3	1967	1985	+	21.9076	2.11e-08	0.000544	CAACCTCAACCTCCTCCTC
AT5G42520	BPC6	BBR-BPC	110895553	HaJAZ21	1915	1935	+	20	2.12e-08	8.2e-05	CAATCTCTCTCTCTCTATATA
AT2G01930	BPC1	BBR-BPC	110871947	HaJAZ9	1801	1824	-	19.625	2.12e-08	8.01e-05	GTGTGTGAGAGAGAGAGAGGGAGA
AT5G42520	BPC6	BBR-BPC	110872656	HaJAZ10	1748	1768	-	19.9863	2.13e-08	8.2e-05	ATGTCTCCCTCTCTCTGTCTT
AT1G50640	ERF3	ERF	110926056	HaJAZ22	809	823	-	22.125	2.16e-08	0.0023	TGGCGGCGGCAACGG
AT5G44210	ERF9	ERF	110926056	HaJAZ22	743	763	-	22.0625	2.2e-08	0.000291	CGGCGAAGGCGGAGGCTGAGC
AT2G45660	AGL20	MIKC_MADS	110895553	HaJAZ21	1884	1904	+	19.0145	2.22e-08	0.000164	TTTCTCTCTCTCTCTCTCTCA
AT3G20310	ERF7	ERF	110926056	HaJAZ22	809	829	+	21.9062	2.23e-08	0.000438	CCGTTGCCGCCGCCACCTCCG
AT5G18560	PUCHI	ERF	110926056	HaJAZ22	809	823	+	22.0781	2.27e-08	0.00241	CCGTTGCCGCCGCCA
AT5G47230	ERF5	ERF	110926056	HaJAZ22	809	823	+	22.0781	2.28e-08	0.00122	CCGTTGCCGCCGCCA
AT1G53910	RAP2.12	ERF	110926056	HaJAZ22	755	775	-	22.1562	2.34e-08	0.001	CGGAGGCGAATGCGGCGAAGG
AT2G01570	RGA1	GRAS	110872656	HaJAZ10	1942	1961	+	19.3143	2.35e-08	0.00131	GAGAGAGAGACAGAGAGAGA
AT3G23250	MYB15	MYB	110909754	HaJAZ23	1094	1114	+	19.6719	2.38e-08	0.000828	CCCCACCACCATCACCACCCC
AT5G13910	LEP	ERF	110926056	HaJAZ22	817	837	+	22.0469	2.41e-08	0.000506	GCCGCCACCTCCGCACCCGCC
AT1G18960	MYB	MYB_related	110894173	HaJAZ18	1311	1332	-	18.7534	2.41e-08	0.000505	CCACCCCACCACCACCACCACC
AT1G18960	MYB	MYB_related	110894172	HaJAZ19	1311	1332	-	18.7534	2.41e-08	0.000505	CCACCCCACCACCACCACCACC
AT1G49720	ABF1	bZIP	110893704	HaJAZ16	860	878	-	22.407	2.42e-08	0.00255	GGACACGTGGCGACACCTC
AT1G12630	ERF027	ERF	110926056	HaJAZ22	801	821	+	20.6719	2.42e-08	0.00127	TCCCACCACCGTTGCCGCCGC
AT3G55370	OBP3	Dof	110893704	HaJAZ16	1798	1818	-	18.8906	2.43e-08	0.00175	TTTACTTTTCTTTTCTTTTTT
AT4G27950	CRF4	ERF	110926056	HaJAZ22	755	775	+	21.9118	2.43e-08	0.00031	CCTTCGCCGCATTCGCCTCCG
AT2G45660	AGL20	MIKC_MADS	110895553	HaJAZ21	1868	1888	+	18.971	2.44e-08	0.000168	TCTCCCTCTTTCTTTCTTTCT
AT2G01930	BPC1	BBR-BPC	110913063	HaJAZ24	1505	1528	+	19.3125	2.47e-08	8.99e-05	GTGTAGGGTAGAGAGAGAGAGAGG
AT2G01570	RGA1	GRAS	110895553	HaJAZ21	1878	1897	-	19.2714	2.51e-08	0.00131	GAGAGAGAGAGAAAGAAAGA
AT3G24050	GATA1	GATA	110894172	HaJAZ19	1315	1329	+	20.9706	2.52e-08	0.000223	GTGGTGGTGGTGGGG
AT3G24050	GATA1	GATA	110894173	HaJAZ18	1315	1329	+	20.9706	2.52e-08	0.000223	GTGGTGGTGGTGGGG
AT1G75490	F1B16.21	ERF	110926056	HaJAZ22	809	823	+	21.5781	2.52e-08	0.00118	CCGTTGCCGCCGCCA
AT3G11020	DREB2B	ERF	110926056	HaJAZ22	809	829	-	20.7188	2.53e-08	0.000885	CGGAGGTGGCGGCGGCAACGG
AT1G28370	ERF11	ERF	110926056	HaJAZ22	809	823	+	21.9375	2.58e-08	0.00273	CCGTTGCCGCCGCCA
AT2G30340	LBD13	LBD	110926056	HaJAZ22	759	775	-	21.625	2.6e-08	0.00258	CGGAGGCGAATGCGGCG
AT1G77640	ERF013	ERF	110871802	HaJAZ8	1207	1227	-	21.4844	2.63e-08	0.000912	GGCTGCGTAAGTGGCGGTGAC
AT4G27950	CRF4	ERF	110926056	HaJAZ22	746	766	+	21.7794	2.66e-08	0.00031	CAGCCTCCGCCTTCGCCGCAT
AT5G61600	ERF104	ERF	110926056	HaJAZ22	810	828	+	21.9531	2.67e-08	0.000942	CGTTGCCGCCGCCACCTCC
AT4G38910	BPC5	BBR-BPC	110895553	HaJAZ21	1913	1942	-	-8.40506	2.68e-08	9.85e-05	AGATATATATATAGAGAGAGAGAGATTGTG
AT3G20310	ERF7	ERF	110886429	HaJAZ13	800	820	-	21.6562	2.72e-08	0.000438	TCACCACCACCACCACCACCA
AT4G38910	BPC5	BBR-BPC	110872656	HaJAZ10	1921	1950	+	-8.49367	2.76e-08	9.85e-05	AAAAAAATCGAAAAGAAGAGAGAGAGAGAG
AT5G42520	BPC6	BBR-BPC	110895553	HaJAZ21	1917	1937	+	19.411	2.8e-08	0.000103	ATCTCTCTCTCTCTATATATA
AT5G25390	SHN3	ERF	110915285	HaJAZ26	1382	1402	-	20.9855	2.83e-08	0.000175	GCCACCACAACCTCCTCCTTC
AT1G53910	RAP2.12	ERF	110926056	HaJAZ22	809	829	-	21.9062	2.86e-08	0.001	CGGAGGTGGCGGCGGCAACGG
AT5G42520	BPC6	BBR-BPC	110871947	HaJAZ9	1790	1810	+	19.3425	2.89e-08	0.000103	CCTAATCTCTCTCTCCCTCTC
AT1G71450	ERF021	ERF	110926056	HaJAZ22	819	838	+	21.4062	2.91e-08	0.000255	CGCCACCTCCGCACCCGCCG
AT1G55110	IDD7	C2H2	110886429	HaJAZ13	92	109	+	21	2.92e-08	0.00308	CACAAAAAGACAAAACAA
AT2G02080	IDD4	C2H2	110886429	HaJAZ13	92	108	+	21.2188	3.04e-08	0.00319	CACAAAAAGACAAAACA
AT3G46070	C2H2	C2H2	110871802	HaJAZ8	1041	1055	+	17.8493	3.05e-08	0.00192	CCACCCTCACTCCTC
AT3G20310	ERF7	ERF	110926056	HaJAZ22	821	841	+	21.5	3.07e-08	0.000438	CCACCTCCGCACCCGCCGCAC
AT1G71450	ERF021	ERF	110926056	HaJAZ22	816	835	+	21.3125	3.13e-08	0.000255	CGCCGCCACCTCCGCACCCG
AT4G38910	BPC5	BBR-BPC	110895553	HaJAZ21	1917	1946	-	-9.05063	3.13e-08	0.000107	AGTGAGATATATATATAGAGAGAGAGAGAT
AT5G65130	ERF057	ERF	110926056	HaJAZ22	815	829	+	21.6562	3.18e-08	0.000689	CCGCCGCCACCTCCG
AT1G75490	F1B16.21	ERF	110909754	HaJAZ23	1161	1175	+	21.3125	3.2e-08	0.00118	CCAACACCACCGCCA
AT4G38910	BPC5	BBR-BPC	110871947	HaJAZ9	1786	1815	-	-9.13924	3.21e-08	0.000107	AGAGAGAGAGGGAGAGAGAGATTAGGGGGT
AT1G03800	ERF10	ERF	110926056	HaJAZ22	808	828	+	21.7031	3.21e-08	0.00114	ACCGTTGCCGCCGCCACCTCC
AT1G75490	F1B16.21	ERF	110864087	HaJAZ1	387	401	+	21.25	3.35e-08	0.00118	CCTCGTCCACCGCCT
AT4G01680	MYB55	MYB	110886686	HaJAZ2	601	614	-	19.6719	3.36e-08	0.00227	CACCACCCACCACC
AT2G40340	DREB2C	ERF	110915285	HaJAZ26	1351	1371	+	21.4265	3.37e-08	0.000178	GATGGCGAAAGAGGTGGTGGT
AT2G01930	BPC1	BBR-BPC	110872656	HaJAZ10	1928	1951	+	18.6406	3.41e-08	0.00012	TCGAAAAGAAGAGAGAGAGAGAGA
AT5G18450	F20L16.170	ERF	110926056	HaJAZ22	877	891	+	21.3594	3.48e-08	0.00129	TGCGCAGGCGGTGGC
AT2G45660	AGL20	MIKC_MADS	110871947	HaJAZ9	1795	1815	+	18.7826	3.53e-08	0.000227	TCTCTCTCTCCCTCTCTCTCT
AT4G34410	RRTF1	ERF	110926056	HaJAZ22	813	827	-	20.9844	3.63e-08	0.00388	GAGGTGGCGGCGGCA
AT1G71450	ERF021	ERF	110926056	HaJAZ22	744	763	+	21.0938	3.71e-08	0.000268	CTCAGCCTCCGCCTTCGCCG
AT1G44830	T12C22.10	ERF	110926056	HaJAZ22	1001	1015	+	21.4375	3.74e-08	0.000999	CCTTCCCCACCGCCA
AT1G22810	T22J18.2	ERF	110886429	HaJAZ13	801	815	+	21.1719	3.76e-08	0.000793	GGTGGTGGTGGTGGT
AT1G22810	T22J18.2	ERF	110886429	HaJAZ13	804	818	+	21.1719	3.76e-08	0.000793	GGTGGTGGTGGTGGT
AT1G22810	T22J18.2	ERF	110894172	HaJAZ19	1311	1325	+	21.1719	3.76e-08	0.000793	GGTGGTGGTGGTGGT
AT1G22810	T22J18.2	ERF	110894173	HaJAZ18	1311	1325	+	21.1719	3.76e-08	0.000793	GGTGGTGGTGGTGGT
AT4G38910	BPC5	BBR-BPC	110895553	HaJAZ21	1887	1916	-	-9.82278	3.77e-08	0.000122	TGTGTATGTGTGTGAGAGAGAGAGAGAGAG
AT1G71450	ERF021	ERF	110926056	HaJAZ22	756	775	+	21.0625	3.8e-08	0.000268	CTTCGCCGCATTCGCCTCCG
AT5G25190	ESE3	ERF	110926056	HaJAZ22	820	838	-	21.375	3.84e-08	0.000762	CGGCGGGTGCGGAGGTGGC
AT5G65130	ERF057	ERF	110886429	HaJAZ13	800	814	-	21.375	3.93e-08	0.000689	CCACCACCACCACCA
AT5G65130	ERF057	ERF	110886429	HaJAZ13	803	817	-	21.375	3.93e-08	0.000689	CCACCACCACCACCA
AT5G65130	ERF057	ERF	110894172	HaJAZ19	1313	1327	-	21.375	3.93e-08	0.000689	CCACCACCACCACCA
AT5G65130	ERF057	ERF	110894173	HaJAZ18	1313	1327	-	21.375	3.93e-08	0.000689	CCACCACCACCACCA
AT3G23220	ESE1	ERF	110926056	HaJAZ22	812	826	-	21.5312	3.97e-08	0.00225	AGGTGGCGGCGGCAA
AT5G67190	DEAR2	ERF	110871802	HaJAZ8	1136	1150	+	20.5625	4.02e-08	0.00212	TCAACGCCACCGACA
AT3G15210	ERF4	ERF	110926056	HaJAZ22	812	826	+	21.6875	4.03e-08	0.0043	TTGCCGCCGCCACCT
AT5G07310	ERF115	ERF	110926056	HaJAZ22	806	820	+	21.1562	4.1e-08	0.00145	CCACCGTTGCCGCCG
AT3G20310	ERF7	ERF	110886429	HaJAZ13	803	823	-	21.125	4.1e-08	0.000438	CCATCACCACCACCACCACCA
AT3G20310	ERF7	ERF	110894172	HaJAZ19	1313	1333	-	21.1094	4.15e-08	0.000438	CCCACCCCACCACCACCACCA
AT3G20310	ERF7	ERF	110894173	HaJAZ18	1313	1333	-	21.1094	4.15e-08	0.000438	CCCACCCCACCACCACCACCA
AT3G23220	ESE1	ERF	110926056	HaJAZ22	815	829	-	21.4375	4.25e-08	0.00225	CGGAGGTGGCGGCGG
AT3G50260	CEJ1	ERF	110926056	HaJAZ22	1001	1015	+	20.6406	4.27e-08	0.00227	CCTTCCCCACCGCCA
AT4G01680	MYB55	MYB	110915285	HaJAZ26	1363	1376	-	19.5	4.31e-08	0.00227	CTGCAACCACCACC
AT4G38910	BPC5	BBR-BPC	110895553	HaJAZ21	1901	1930	-	-10.4304	4.33e-08	0.000136	AGAGAGAGAGAGATTGTGTATGTGTGTGAG
AT5G42520	BPC6	BBR-BPC	110872656	HaJAZ10	1930	1950	-	18.4658	4.33e-08	0.00015	CTCTCTCTCTCTCTTCTTTTC
AT1G72050	TFIIIA	C2H2	110894172	HaJAZ19	1170	1188	-	20.9244	4.34e-08	0.000717	CCTCCCCCACCCCCACCCC
AT1G72050	TFIIIA	C2H2	110894173	HaJAZ18	1170	1188	-	20.9244	4.34e-08	0.000717	CCTCCCCCACCCCCACCCC
AT4G27950	CRF4	ERF	110886429	HaJAZ13	800	820	-	20.9853	4.45e-08	0.000466	TCACCACCACCACCACCACCA
AT5G25390	SHN3	ERF	110926056	HaJAZ22	742	762	+	20.1884	4.46e-08	0.000258	GGCTCAGCCTCCGCCTTCGCC
AT5G44210	ERF9	ERF	110926056	HaJAZ22	746	766	-	21.0156	4.52e-08	0.000532	ATGCGGCGAAGGCGGAGGCTG
AT5G25190	ESE3	ERF	110894172	HaJAZ19	1310	1328	+	21.125	4.62e-08	0.000762	GGGTGGTGGTGGTGGTGGG
AT5G25190	ESE3	ERF	110894173	HaJAZ18	1310	1328	+	21.125	4.62e-08	0.000762	GGGTGGTGGTGGTGGTGGG
AT5G42520	BPC6	BBR-BPC	110895553	HaJAZ21	1873	1893	+	18.2877	4.7e-08	0.000157	CTCTTTCTTTCTTTCTCTCTC
AT2G20180	PIL5	bHLH	110893704	HaJAZ16	909	922	-	19.3836	4.74e-08	0.00443	AGCAGGCCACGTGG
AT2G30340	LBD13	LBD	110926056	HaJAZ22	816	832	-	20.9062	4.87e-08	0.00258	GTGCGGAGGTGGCGGCG
AT1G74650	MYB31	MYB	110886686	HaJAZ2	604	618	-	19.375	4.88e-08	0.00514	CATCCACCACCCACC
AT5G25390	SHN3	ERF	110915285	HaJAZ26	1351	1371	-	20	4.96e-08	0.000258	ACCACCACCTCTTTCGCCATC
AT1G03800	ERF10	ERF	110926056	HaJAZ22	748	768	+	21.1094	5e-08	0.00133	GCCTCCGCCTTCGCCGCATTC
AT4G27950	CRF4	ERF	110926056	HaJAZ22	821	841	+	20.7941	5.02e-08	0.000479	CCACCTCCGCACCCGCCGCAC
AT3G55370	OBP3	Dof	110894172	HaJAZ19	1628	1648	+	18.4219	5.04e-08	0.00175	TTGTCTTTTTTTTTTTTTTTT
AT3G55370	OBP3	Dof	110894173	HaJAZ18	1628	1648	+	18.4219	5.04e-08	0.00175	TTGTCTTTTTTTTTTTTTTTT
AT1G14580	T5E21.8	C2H2	110886429	HaJAZ13	92	111	-	20.7794	5.08e-08	0.00527	GGTTGTTTTGTCTTTTTGTG
AT3G23250	MYB15	MYB	110909754	HaJAZ23	1073	1093	+	19.0781	5.19e-08	0.00136	CCCCACCACCATCACCACCCA
AT5G17430	BBM	AP2	110894172	HaJAZ19	1629	1648	-	19.3038	5.29e-08	0.00104	AAAAAAAAAAAAAAAAGACA
AT5G17430	BBM	AP2	110894173	HaJAZ18	1629	1648	-	19.3038	5.29e-08	0.00104	AAAAAAAAAAAAAAAAGACA
AT5G25390	SHN3	ERF	110894172	HaJAZ19	1314	1334	-	19.8841	5.29e-08	0.000258	ACCCACCCCACCACCACCACC
AT5G25390	SHN3	ERF	110894173	HaJAZ18	1314	1334	-	19.8841	5.29e-08	0.000258	ACCCACCCCACCACCACCACC
AT3G46070	C2H2	C2H2	110894172	HaJAZ19	1952	1966	+	17.5753	5.39e-08	0.00192	TCTTCCTCACTCTCA
AT3G46070	C2H2	C2H2	110894173	HaJAZ18	1952	1966	+	17.5753	5.39e-08	0.00192	TCTTCCTCACTCTCA
AT2G18300	HBI1	bHLH	110937037	HaJAZ4	1750	1761	-	19.0333	5.41e-08	0.00578	CGTGCACGTGCC
AT5G25390	SHN3	ERF	110886429	HaJAZ13	826	846	-	19.8406	5.42e-08	0.000258	CCCACCACCATCTCCACCTTT
AT1G77640	ERF013	ERF	110909754	HaJAZ23	1192	1212	-	20.7656	5.43e-08	0.00142	AGGGAAGATGATGGCGGTGGT
AT3G27010	TCP20	TCP	110885331	HaJAZ12	1581	1601	+	21.0781	5.44e-08	0.00565	GGGAGGGCTGGTGGGGTCCAT
AT5G17430	BBM	AP2	110895553	HaJAZ21	1884	1903	-	19.2785	5.48e-08	0.00104	GAGAGAGAGAGAGAGAGAAA
AT5G25190	ESE3	ERF	110886429	HaJAZ13	800	818	+	20.8906	5.5e-08	0.000762	TGGTGGTGGTGGTGGTGGT
AT5G08330	TCP11	TCP	110935454	HaJAZ3	1807	1820	-	20.9062	5.54e-08	0.00588	AGTGGGCCCCAGCA
AT1G72050	TFIIIA	C2H2	110894172	HaJAZ19	1036	1054	-	20.5798	5.57e-08	0.000717	CCCCACCCCCCACCCCCTC
AT1G72050	TFIIIA	C2H2	110894173	HaJAZ18	1036	1054	-	20.5798	5.57e-08	0.000717	CCCCACCCCCCACCCCCTC
AT5G66730	IDD1	C2H2	110886429	HaJAZ13	92	108	+	20.2188	5.61e-08	0.00585	CACAAAAAGACAAAACA
AT5G25390	SHN3	ERF	110871802	HaJAZ8	1116	1136	+	19.7681	5.65e-08	0.000258	AACACCGCCACCACCACTACT
AT4G06746	RAP2.9	ERF	110871802	HaJAZ8	1134	1152	+	20.0312	5.69e-08	0.00601	ACTCAACGCCACCGACATT
AT2G45660	AGL20	MIKC_MADS	110913089	HaJAZ25	1081	1101	+	18.5217	5.71e-08	0.000318	CTCTTCTTTCTTTCTTTCTTT
AT5G13910	LEP	ERF	110926056	HaJAZ22	748	768	+	20.8594	5.73e-08	0.001	GCCTCCGCCTTCGCCGCATTC
AT5G25190	ESE3	ERF	110926056	HaJAZ22	745	763	-	20.8281	5.76e-08	0.000762	CGGCGAAGGCGGAGGCTGA
AT1G44830	T12C22.10	ERF	110864087	HaJAZ1	387	401	+	20.9688	5.79e-08	0.000999	CCTCGTCCACCGCCT
AT2G45660	AGL20	MIKC_MADS	110872656	HaJAZ10	1931	1951	-	18.5072	5.85e-08	0.000318	TCTCTCTCTCTCTCTTCTTTT
AT4G38910	BPC5	BBR-BPC	110872656	HaJAZ10	1923	1952	+	-11.7595	5.88e-08	0.000177	AAAAATCGAAAAGAAGAGAGAGAGAGAGAC
AT5G64750	ABR1	ERF	110926056	HaJAZ22	756	774	-	20.7969	5.88e-08	0.00312	GGAGGCGAATGCGGCGAAG
AT5G02460	DOF5.1	Dof	110913063	HaJAZ24	1628	1648	+	18.3438	5.89e-08	0.00616	CAAAAAGCAAAGAACAAAAAG
AT1G49480	RTV1	B3	110894172	HaJAZ19	1229	1243	-	18.5882	5.91e-08	0.00304	AACAAAAAAAAAAAA
AT1G49480	RTV1	B3	110894173	HaJAZ18	1229	1243	-	18.5882	5.91e-08	0.00304	AACAAAAAAAAAAAA
AT1G65620	AS2	LBD	110926056	HaJAZ22	800	820	+	20.6875	5.94e-08	0.00078	ATCCCACCACCGTTGCCGCCG
AT1G74480	RKD2	Nin-like	110864087	HaJAZ1	271	289	+	20.5938	5.95e-08	0.00629	ACGACGGTTCATCTCCTCG
AT4G38910	BPC5	BBR-BPC	110872656	HaJAZ10	1925	1954	+	-11.8354	5.98e-08	0.000177	AAATCGAAAAGAAGAGAGAGAGAGAGACAG
AT4G16750	ERF039	ERF	110926056	HaJAZ22	810	824	+	19.7188	5.99e-08	0.00379	CGTTGCCGCCGCCAC
AT2G40340	DREB2C	ERF	110909754	HaJAZ23	1083	1103	-	20.5588	6.05e-08	0.0003	GGTGGTGGGGTGGGTGGTGAT
AT5G49300	GATA16	GATA	110886429	HaJAZ13	799	825	-	16.2184	6.1e-08	0.00649	CACCATCACCACCACCACCACCACCAT
AT2G45660	AGL20	MIKC_MADS	110894172	HaJAZ19	1629	1649	+	18.4783	6.17e-08	0.000318	TGTCTTTTTTTTTTTTTTTTT
AT2G45660	AGL20	MIKC_MADS	110894173	HaJAZ18	1629	1649	+	18.4783	6.17e-08	0.000318	TGTCTTTTTTTTTTTTTTTTT
AT5G25390	SHN3	ERF	110886429	HaJAZ13	795	815	-	19.5797	6.27e-08	0.000274	ACCACCACCACCACCATCTAC
AT2G02820	MYB88	MYB	110864087	HaJAZ1	1895	1909	+	19.375	6.27e-08	0.00651	AGCCAACGCGCCTCC
AT2G38340	DREB19	ERF	110871802	HaJAZ8	1137	1153	+	19.0625	6.36e-08	0.00668	CAACGCCACCGACATTT
AT5G62470	MYB96	MYB	110894172	HaJAZ19	1067	1084	+	19.3438	6.38e-08	0.00225	GGGTGGGGGTGGGGGGTG
AT5G62470	MYB96	MYB	110894173	HaJAZ18	1067	1084	+	19.3438	6.38e-08	0.00225	GGGTGGGGGTGGGGGGTG
AT2G40340	DREB2C	ERF	110909754	HaJAZ23	1157	1177	-	20.4706	6.42e-08	0.0003	GATGGCGGTGGTGTTGGTTGA
AT5G63090	LOB	LBD	110871802	HaJAZ8	1207	1227	+	20.375	6.43e-08	0.000751	GTCACCGCCACTTACGCAGCC
AT3G24050	GATA1	GATA	110886429	HaJAZ13	830	844	+	20	6.5e-08	0.000532	GTGGAGATGGTGGTG
AT5G25390	SHN3	ERF	110926056	HaJAZ22	805	825	+	19.5072	6.53e-08	0.000274	ACCACCGTTGCCGCCGCCACC
AT3G13810	IDD11	C2H2	110886429	HaJAZ13	93	113	-	18.3906	6.54e-08	0.00689	CTGGTTGTTTTGTCTTTTTGT
AT2G40340	DREB2C	ERF	110926056	HaJAZ22	751	771	-	20.4412	6.54e-08	0.0003	GGCGAATGCGGCGAAGGCGGA
AT1G44830	T12C22.10	ERF	110886429	HaJAZ13	800	814	-	20.8125	6.56e-08	0.000999	CCACCACCACCACCA
AT1G44830	T12C22.10	ERF	110886429	HaJAZ13	803	817	-	20.8125	6.56e-08	0.000999	CCACCACCACCACCA
AT1G44830	T12C22.10	ERF	110894172	HaJAZ19	1313	1327	-	20.8125	6.56e-08	0.000999	CCACCACCACCACCA
AT1G44830	T12C22.10	ERF	110894173	HaJAZ18	1313	1327	-	20.8125	6.56e-08	0.000999	CCACCACCACCACCA
AT5G25810	tny	ERF	110871802	HaJAZ8	1140	1154	+	19.3438	6.58e-08	0.00701	CGCCACCGACATTTC
AT4G31060	ERF015	ERF	110871802	HaJAZ8	1208	1227	+	20.3281	6.59e-08	0.00277	TCACCGCCACTTACGCAGCC
AT1G71450	ERF021	ERF	110909754	HaJAZ23	1085	1104	+	20.3281	6.63e-08	0.000438	CACCACCCACCCCACCACCA
AT3G16280	ERF	ERF	110871802	HaJAZ8	1140	1153	-	18.9531	6.67e-08	0.00711	AAATGTCGGTGGCG
AT1G72360	ERF73	ERF	110926056	HaJAZ22	752	772	+	20.8438	6.69e-08	0.00355	CCGCCTTCGCCGCATTCGCCT
AT3G23240	ERF1	ERF	110926056	HaJAZ22	752	779	+	21	6.7e-08	0.00319	CCGCCTTCGCCGCATTCGCCTCCGGCTG
AT4G32800	T16I18.10	ERF	110871802	HaJAZ8	1140	1155	+	20.375	6.76e-08	0.00716	CGCCACCGACATTTCT
AT5G25190	ESE3	ERF	110926056	HaJAZ22	817	835	-	20.6094	6.77e-08	0.000797	CGGGTGCGGAGGTGGCGGC
AT5G51910	TCP19	TCP	110935454	HaJAZ3	1810	1819	+	18.6596	6.91e-08	0.00728	TGGGGCCCAC
AT1G09530	PIF3	bHLH	110893704	HaJAZ16	909	918	-	18	6.91e-08	0.00733	GGCCACGTGG
AT5G17430	BBM	AP2	110872656	HaJAZ10	1930	1949	+	19.1013	6.94e-08	0.00104	GAAAAGAAGAGAGAGAGAGA
AT3G20310	ERF7	ERF	110886429	HaJAZ13	797	817	-	20.4219	6.96e-08	0.000668	CCACCACCACCACCACCATCT
AT2G01930	BPC1	BBR-BPC	110895553	HaJAZ21	1864	1887	-	17.1094	6.99e-08	0.000237	GAAAGAAAGAAAGAGGGAGATGGA
AT5G17430	BBM	AP2	110871947	HaJAZ9	1797	1816	-	19.0886	7.03e-08	0.00104	GAGAGAGAGAGGGAGAGAGA
AT5G65130	ERF057	ERF	110909754	HaJAZ23	1161	1175	+	20.5781	7.05e-08	0.000908	CCAACACCACCGCCA
AT4G16750	ERF039	ERF	110871802	HaJAZ8	1137	1151	+	19.5938	7.11e-08	0.00379	CAACGCCACCGACAT
AT5G25390	SHN3	ERF	110909754	HaJAZ23	1074	1094	+	19.3478	7.13e-08	0.000288	CCCACCACCATCACCACCCAC
AT1G45249	ABF2	bZIP	110893704	HaJAZ16	862	879	+	20.6875	7.22e-08	0.00766	GGTGTCGCCACGTGTCCT
AT5G44210	ERF9	ERF	110926056	HaJAZ22	821	841	-	20.3125	7.23e-08	0.000766	GTGCGGCGGGTGCGGAGGTGG
AT5G19790	RAP2.11	ERF	110926056	HaJAZ22	809	823	+	20.0938	7.24e-08	0.00752	CCGTTGCCGCCGCCA
AT1G53170	ERF8	ERF	110926056	HaJAZ22	811	825	+	20.625	7.31e-08	0.00442	GTTGCCGCCGCCACC
AT3G28910	MYB30	MYB	110915285	HaJAZ26	1363	1377	-	18.9844	7.36e-08	0.00385	CCTGCAACCACCACC
AT2G45660	AGL20	MIKC_MADS	110871947	HaJAZ9	1799	1819	+	18.3768	7.36e-08	0.000361	TCTCTCCCTCTCTCTCTCTCA
AT4G01680	MYB55	MYB	110891343	HaJAZ15	1603	1616	+	19.0625	7.4e-08	0.00259	CCCGACCCACCACC
AT1G69010	BIM2	bHLH	110894412	HaJAZ20	1506	1520	+	20.0312	7.43e-08	0.00793	CACGTGACCCACACA
AT2G01930	BPC1	BBR-BPC	110913063	HaJAZ24	1507	1530	+	16.9531	7.51e-08	0.000247	GTAGGGTAGAGAGAGAGAGAGGGG
AT1G71450	ERF021	ERF	110871802	HaJAZ8	1112	1131	+	20.1562	7.54e-08	0.000455	CTACAACACCGCCACCACCA
AT1G18960	MYB	MYB_related	110909754	HaJAZ23	1076	1097	+	18.1096	7.57e-08	0.00132	CACCACCATCACCACCCACCCC
AT5G18450	F20L16.170	ERF	110926056	HaJAZ22	748	762	-	20.4688	7.6e-08	0.00129	GGCGAAGGCGGAGGC
AT5G65130	ERF057	ERF	110894172	HaJAZ19	1310	1324	-	20.4688	7.78e-08	0.000908	CCACCACCACCACCC
AT5G65130	ERF057	ERF	110894173	HaJAZ18	1310	1324	-	20.4688	7.78e-08	0.000908	CCACCACCACCACCC
AT3G24050	GATA1	GATA	110909754	HaJAZ23	1165	1179	-	19.7941	7.84e-08	0.000539	ATGATGGCGGTGGTG
AT4G31060	ERF015	ERF	110926056	HaJAZ22	220	239	+	20.1562	7.89e-08	0.00277	CCACCGCCATCAGAGACCCC
AT5G42520	BPC6	BBR-BPC	110895553	HaJAZ21	1867	1887	+	17.1233	7.89e-08	0.000256	ATCTCCCTCTTTCTTTCTTTC
AT1G03800	ERF10	ERF	110926056	HaJAZ22	997	1017	+	20.4531	8.02e-08	0.0017	GCCACCTTCCCCACCGCCAGA
AT5G63090	LOB	LBD	110926056	HaJAZ22	754	774	+	20.0312	8.03e-08	0.000844	GCCTTCGCCGCATTCGCCTCC
AT1G22810	T22J18.2	ERF	110894172	HaJAZ19	1314	1328	+	20.3125	8.11e-08	0.00122	GGTGGTGGTGGTGGG
AT1G22810	T22J18.2	ERF	110894173	HaJAZ18	1314	1328	+	20.3125	8.11e-08	0.00122	GGTGGTGGTGGTGGG
AT1G71450	ERF021	ERF	110909754	HaJAZ23	1073	1092	+	20.0469	8.17e-08	0.000455	CCCCACCACCATCACCACCC
AT1G71450	ERF021	ERF	110909754	HaJAZ23	1094	1113	+	20.0469	8.17e-08	0.000455	CCCCACCACCATCACCACCC
AT1G53170	ERF8	ERF	110926056	HaJAZ22	808	822	+	20.4844	8.27e-08	0.00442	ACCGTTGCCGCCGCC
AT5G25390	SHN3	ERF	110926056	HaJAZ22	994	1014	+	19.0725	8.3e-08	0.00029	ACTGCCACCTTCCCCACCGCC
AT5G25390	SHN3	ERF	110894172	HaJAZ19	1308	1328	-	19.0725	8.3e-08	0.00029	CCCACCACCACCACCACCCAA
AT5G25390	SHN3	ERF	110894173	HaJAZ18	1308	1328	-	19.0725	8.3e-08	0.00029	CCCACCACCACCACCACCCAA
AT2G20180	PIL5	bHLH	110894412	HaJAZ20	1505	1518	-	19.0274	8.39e-08	0.00443	TGTGGGTCACGTGG
AT4G34410	RRTF1	ERF	110872656	HaJAZ10	298	312	-	20.1875	8.39e-08	0.00448	GGGATGACGGCGCAG
AT5G25390	SHN3	ERF	110926056	HaJAZ22	754	774	+	19.0435	8.43e-08	0.00029	GCCTTCGCCGCATTCGCCTCC
AT3G50700	IDD2	C2H2	110886429	HaJAZ13	92	106	+	20.4177	8.47e-08	0.00882	CACAAAAAGACAAAA
AT4G38910	BPC5	BBR-BPC	110895553	HaJAZ21	1857	1886	-	-13.3165	8.47e-08	0.000243	AAAGAAAGAAAGAGGGAGATGGAGATTTCA
AT5G18450	F20L16.170	ERF	110886429	HaJAZ13	801	815	+	20.3281	8.53e-08	0.00129	GGTGGTGGTGGTGGT
AT5G18450	F20L16.170	ERF	110886429	HaJAZ13	804	818	+	20.3281	8.53e-08	0.00129	GGTGGTGGTGGTGGT
AT5G18450	F20L16.170	ERF	110894172	HaJAZ19	1311	1325	+	20.3281	8.53e-08	0.00129	GGTGGTGGTGGTGGT
AT5G18450	F20L16.170	ERF	110894173	HaJAZ18	1311	1325	+	20.3281	8.53e-08	0.00129	GGTGGTGGTGGTGGT
AT3G24050	GATA1	GATA	110909754	HaJAZ23	1168	1182	-	19.7353	8.56e-08	0.000539	ACGATGATGGCGGTG
AT5G25390	SHN3	ERF	110871802	HaJAZ8	1113	1133	+	19.0145	8.57e-08	0.00029	TACAACACCGCCACCACCACT
AT5G44210	ERF9	ERF	110909754	HaJAZ23	1096	1116	-	20.0469	8.6e-08	0.000767	GGGGGGTGGTGATGGTGGTGG
AT3G24050	GATA1	GATA	110909754	HaJAZ23	1073	1087	-	19.7206	8.61e-08	0.000539	GTGATGGTGGTGGGG
AT3G24050	GATA1	GATA	110909754	HaJAZ23	1094	1108	-	19.7206	8.61e-08	0.000539	GTGATGGTGGTGGGG
AT5G44210	ERF9	ERF	110886429	HaJAZ13	800	820	+	20.0312	8.69e-08	0.000767	TGGTGGTGGTGGTGGTGGTGA
AT2G01930	BPC1	BBR-BPC	110872656	HaJAZ10	1944	1967	+	16.6094	8.78e-08	0.00028	GAGAGAGACAGAGAGAGAGGAATC
AT5G67190	DEAR2	ERF	110926056	HaJAZ22	1001	1015	+	19.8594	8.78e-08	0.00309	CCTTCCCCACCGCCA
AT2G45420	LBD18	LBD	110926056	HaJAZ22	812	830	+	19.2344	8.83e-08	0.00937	TTGCCGCCGCCACCTCCGC
AT5G25390	SHN3	ERF	110909754	HaJAZ23	1157	1177	+	18.942	8.92e-08	0.000293	TCAACCAACACCACCGCCATC
AT1G71450	ERF021	ERF	110926056	HaJAZ22	747	766	+	19.9062	9.07e-08	0.000479	AGCCTCCGCCTTCGCCGCAT
AT3G20310	ERF7	ERF	110926056	HaJAZ22	812	832	+	20.0625	9.07e-08	0.000797	TTGCCGCCGCCACCTCCGCAC
AT5G61600	ERF104	ERF	110894172	HaJAZ19	1311	1329	-	20.2344	9.08e-08	0.00192	CCCCACCACCACCACCACC
AT5G61600	ERF104	ERF	110894173	HaJAZ18	1311	1329	-	20.2344	9.08e-08	0.00192	CCCCACCACCACCACCACC
AT2G36270	ABI5	bZIP	110893704	HaJAZ16	865	882	-	20.6406	9.14e-08	0.00957	AACAGGACACGTGGCGAC
AT2G01930	BPC1	BBR-BPC	110923086	HaJAZ27	563	586	+	16.5156	9.16e-08	0.000283	AAGAGGAGGAAAGGAGGAGAGAGG
AT5G64750	ABR1	ERF	110926056	HaJAZ22	816	834	-	20.2188	9.19e-08	0.00325	GGGTGCGGAGGTGGCGGCG
AT4G38910	BPC5	BBR-BPC	110895553	HaJAZ21	1919	1948	-	-13.6456	9.19e-08	0.000257	TGAGTGAGATATATATATAGAGAGAGAGAG
AT3G23240	ERF1	ERF	110937037	HaJAZ4	1777	1804	-	20.5625	9.23e-08	0.00319	CCATTAACGCCGCCACCATCTTCTCACG
AT4G27950	CRF4	ERF	110909754	HaJAZ23	1096	1116	+	19.7941	9.34e-08	0.000816	CCACCACCATCACCACCCCCC
AT2G02070	IDD5	C2H2	110886429	HaJAZ13	92	107	-	20.1781	9.35e-08	0.00971	GTTTTGTCTTTTTGTG
AT4G38910	BPC5	BBR-BPC	110871947	HaJAZ9	1802	1831	-	-13.7848	9.51e-08	0.000259	TGTGTGTGTGTGTGAGAGAGAGAGAGGGAG
AT5G63090	LOB	LBD	110926056	HaJAZ22	994	1014	+	19.75	9.61e-08	0.00085	ACTGCCACCTTCCCCACCGCC
AT5G42520	BPC6	BBR-BPC	110913063	HaJAZ24	1513	1533	-	16.6712	9.63e-08	0.000302	TATCCCCTCTCTCTCTCTCTA
AT5G25390	SHN3	ERF	110926056	HaJAZ22	982	1002	+	18.7971	9.65e-08	0.000307	GCCGCCCCATCCACTGCCACC
AT1G44830	T12C22.10	ERF	110871802	HaJAZ8	1136	1150	+	20.3125	9.65e-08	0.00129	TCAACGCCACCGACA
AT5G63090	LOB	LBD	110926056	HaJAZ22	871	891	-	19.7344	9.7e-08	0.00085	GCCACCGCCTGCGCAGCAGGA
AT1G03840	MGP	C2H2	110886429	HaJAZ13	92	111	+	19.8906	9.83e-08	0.0103	CACAAAAAGACAAAACAACC
AT1G65620	AS2	LBD	110871802	HaJAZ8	1205	1225	+	19.9375	9.97e-08	0.00116	TCGTCACCGCCACTTACGCAG
AT1G75490	F1B16.21	ERF	110926056	HaJAZ22	815	829	+	20.0781	1e-07	0.00265	CCGCCGCCACCTCCG
