# Supplementary material for: Phylogenetic analysis and expression profiles of jasmonate ZIM-domain gene family provide insight into abiotic stress resistance in sunflower
Source: Front Plant Sci. 2022 Oct 4;13:1010404. doi: 10.3389/fpls.2022.1010404 (PMC9580003; doi:10.3389/fpls.2022.1010404)
Supplement: SUPPLEMENTARY TABLE S5 — Correlation test between the expression levels of COI1 genes, MYC2 genes and HaJAZ genes. [file Table_5.XLSX]

## Sheet: Sheet1
HAJAZ name	COI1/MYC2 ID	Gene name	Pearson correlation coefficient	p value
HaJAZ5	LOC110878047	COI1	-0.850723	1.37395e-13
HaJAZ27	LOC110872715	COI1	-0.824166	3.50606e-12
HaJAZ27	LOC110878047	COI1	-0.793992	7.63893e-11
HaJAZ3	LOC110878047	COI1	-0.784502	1.81501e-10
HaJAZ6	LOC110878047	COI1	-0.773897	4.54259e-10
HaJAZ5	LOC110872715	COI1	-0.770951	5.81031e-10
HaJAZ7	LOC110878047	COI1	-0.755177	2.04569e-09
HaJAZ13	LOC110872715	COI1	-0.74942	3.16432e-09
HaJAZ15	LOC110872715	COI1	-0.744636	4.50677e-09
HaJAZ7	LOC110872715	COI1	-0.738036	7.24966e-09
HaJAZ23	LOC110872715	COI1	-0.737662	7.44478e-09
HaJAZ15	LOC110878047	COI1	-0.732616	1.0601e-08
HaJAZ13	LOC110878047	COI1	-0.72658	1.60138e-08
HaJAZ4	LOC110872715	COI1	-0.725439	1.7292e-08
HaJAZ3	LOC110872715	COI1	-0.723905	1.91604e-08
HaJAZ19	LOC110872715	COI1	-0.707611	5.47337e-08
HaJAZ22	LOC110872715	COI1	-0.705082	6.40115e-08
HaJAZ4	LOC110878047	COI1	-0.70484	6.49727e-08
HaJAZ17	LOC110878047	COI1	-0.690195	1.55847e-07
HaJAZ6	LOC110872715	COI1	-0.684365	2.17714e-07
HaJAZ17	LOC110872715	COI1	-0.679619	2.84223e-07
HaJAZ12	LOC110904919	COI1	-0.66454	6.42367e-07
HaJAZ19	LOC110878047	COI1	-0.663114	6.92215e-07
HaJAZ11	LOC110878047	COI1	-0.648245	1.47437e-06
HaJAZ11	LOC110872715	COI1	-0.646846	1.57978e-06
HaJAZ18	LOC110872715	COI1	-0.646241	1.6275e-06
HaJAZ7	LOC110868954	COI1	-0.632712	3.11329e-06
HaJAZ21	LOC110908623	COI1	0.629295	3.64965e-06
HaJAZ18	LOC110878047	COI1	-0.624729	4.49999e-06
HaJAZ13	LOC110868954	COI1	-0.616285	6.57106e-06
HaJAZ1	LOC110878047	COI1	0.609512	8.83337e-06
HaJAZ27	LOC110868954	COI1	-0.58615	2.32983e-05
HaJAZ22	LOC110868954	COI1	-0.584713	2.46711e-05
HaJAZ19	LOC110868954	COI1	-0.582387	2.70502e-05
HaJAZ20	LOC110878047	COI1	-0.577194	3.31377e-05
HaJAZ6	LOC110868954	COI1	-0.565435	5.18221e-05
HaJAZ11	LOC110868954	COI1	-0.56425	5.41599e-05
HaJAZ3	LOC110868954	COI1	-0.560875	6.13558e-05
HaJAZ14	LOC110908623	COI1	0.55791	6.83869e-05
HaJAZ15	LOC110868954	COI1	-0.556697	7.14685e-05
HaJAZ9	LOC110878047	COI1	-0.555969	7.33773e-05
HaJAZ16	LOC110878047	COI1	-0.551089	8.74319e-05
HaJAZ19	LOC110908623	COI1	-0.550397	8.9613e-05
HaJAZ9	LOC110868954	COI1	-0.549691	9.18887e-05
HaJAZ24	LOC110872715	COI1	-0.547427	9.95426e-05
HaJAZ24	LOC110878047	COI1	-0.540533	0.000126564
HaJAZ23	LOC110878047	COI1	-0.534978	0.000153011
HaJAZ21	LOC110868954	COI1	0.533818	0.00015913
HaJAZ17	LOC110868954	COI1	-0.528649	0.000189187
HaJAZ13	LOC110908623	COI1	-0.522832	0.000229085
HaJAZ7	LOC110908623	COI1	-0.513497	0.000309241
HaJAZ23	LOC110868954	COI1	-0.510766	0.000337062
HaJAZ23	LOC110908623	COI1	-0.503459	0.000422933
HaJAZ3	LOC110908623	COI1	-0.485595	0.000721393
HaJAZ22	LOC110878047	COI1	-0.485182	0.000730109
HaJAZ1	LOC110908623	COI1	0.484399	0.000746887
HaJAZ16	LOC110872715	COI1	-0.479232	0.000866525
HaJAZ12	LOC110868954	COI1	-0.479174	0.000867967
HaJAZ6	LOC110908623	COI1	-0.478582	0.000882744
HaJAZ1	LOC110872715	COI1	0.476567	0.000934704
HaJAZ27	LOC110908623	COI1	-0.469055	0.00115336
HaJAZ16	LOC110908623	COI1	-0.464624	0.00130273
HaJAZ22	LOC110908623	COI1	-0.458437	0.00154008
HaJAZ9	LOC110908623	COI1	-0.449187	0.00196659
HaJAZ16	LOC110868954	COI1	-0.438707	0.00257342
HaJAZ9	LOC110872715	COI1	-0.428098	0.00335024
HaJAZ11	LOC110908623	COI1	-0.426552	0.0034791
HaJAZ18	LOC110868954	COI1	-0.421952	0.00388873
HaJAZ20	LOC110872715	COI1	-0.42122	0.00395764
HaJAZ15	LOC110908623	COI1	-0.415957	0.00448556
HaJAZ5	LOC110868954	COI1	-0.413708	0.00472924
HaJAZ18	LOC110908623	COI1	-0.410011	0.00515505
HaJAZ17	LOC110908623	COI1	-0.397043	0.00692361
HaJAZ4	LOC110868954	COI1	-0.387262	0.00858487
HaJAZ5	LOC110908623	COI1	-0.385808	0.00885906
HaJAZ26	LOC110904919	COI1	-0.367899	0.0129051
HaJAZ9	LOC110904919	COI1	-0.355621	0.0165118
HaJAZ14	LOC110868954	COI1	0.344438	0.0205069
HaJAZ1	LOC110868954	COI1	0.340844	0.0219522
HaJAZ24	LOC110908623	COI1	-0.340722	0.0220025
HaJAZ26	LOC110868954	COI1	-0.338076	0.0231226
HaJAZ24	LOC110868954	COI1	-0.337775	0.0232528
HaJAZ27	LOC110904919	COI1	-0.326139	0.0287854
HaJAZ26	LOC110878047	COI1	0.301777	0.0439407
HaJAZ25	LOC110904919	COI1	-0.289383	0.0538441
HaJAZ6	LOC110904919	COI1	-0.275293	0.0672047
HaJAZ20	LOC110908623	COI1	0.266536	0.076755
HaJAZ4	LOC110908623	COI1	-0.254881	0.0910826
HaJAZ25	LOC110908623	COI1	0.245189	0.104508
HaJAZ22	LOC110904919	COI1	-0.238051	0.115328
HaJAZ12	LOC110908623	COI1	-0.22855	0.131022
HaJAZ7	LOC110904919	COI1	-0.227714	0.132476
HaJAZ23	LOC110904919	COI1	-0.216876	0.15243
HaJAZ14	LOC110904919	COI1	-0.213829	0.158416
HaJAZ20	LOC110904919	COI1	-0.20093	0.185671
HaJAZ25	LOC110872715	COI1	0.199868	0.188055
HaJAZ15	LOC110904919	COI1	-0.192423	0.205384
HaJAZ16	LOC110904919	COI1	0.18717	0.218264
HaJAZ13	LOC110904919	COI1	-0.18695	0.218816
HaJAZ8	LOC110904919	COI1	-0.181449	0.232917
HaJAZ5	LOC110904919	COI1	-0.179421	0.23827
HaJAZ25	LOC110878047	COI1	0.179326	0.238523
HaJAZ10	LOC110908623	COI1	-0.175216	0.249633
HaJAZ21	LOC110872715	COI1	0.174018	0.252936
HaJAZ2	LOC110878047	COI1	0.168105	0.269668
HaJAZ10	LOC110904919	COI1	0.166692	0.273771
HaJAZ8	LOC110878047	COI1	0.161145	0.290283
HaJAZ10	LOC110868954	COI1	0.150174	0.324796
HaJAZ19	LOC110904919	COI1	-0.141879	0.352534
HaJAZ4	LOC110904919	COI1	-0.141293	0.354545
HaJAZ24	LOC110904919	COI1	0.139273	0.361536
HaJAZ10	LOC110878047	COI1	0.130447	0.393051
HaJAZ17	LOC110904919	COI1	-0.128159	0.401473
HaJAZ2	LOC110904919	COI1	0.127265	0.404793
HaJAZ26	LOC110908623	COI1	-0.124888	0.413698
HaJAZ8	LOC110868954	COI1	-0.123183	0.420152
HaJAZ3	LOC110904919	COI1	-0.120066	0.432094
HaJAZ25	LOC110868954	COI1	-0.109591	0.4736
HaJAZ1	LOC110904919	COI1	-0.0930729	0.543118
HaJAZ11	LOC110904919	COI1	-0.084241	0.582194
HaJAZ26	LOC110872715	COI1	0.0702405	0.646597
HaJAZ14	LOC110872715	COI1	-0.0692907	0.651067
HaJAZ8	LOC110908623	COI1	0.057905	0.705561
HaJAZ18	LOC110904919	COI1	-0.0573335	0.708338
HaJAZ2	LOC110868954	COI1	-0.0540888	0.724173
HaJAZ8	LOC110872715	COI1	-0.0496555	0.745995
HaJAZ2	LOC110908623	COI1	-0.0463264	0.762512
HaJAZ12	LOC110878047	COI1	0.0413224	0.787535
HaJAZ21	LOC110878047	COI1	0.031247	0.838539
HaJAZ21	LOC110904919	COI1	-0.0281238	0.854494
HaJAZ20	LOC110868954	COI1	0.0274721	0.857831
HaJAZ14	LOC110878047	COI1	0.0265921	0.86234
HaJAZ12	LOC110872715	COI1	-0.0243168	0.87402
HaJAZ10	LOC110872715	COI1	0.0192384	0.900179
HaJAZ2	LOC110872715	COI1	-0.00107747	0.994395
HaJAZ17	LOC110911520	MYC2	0.952766	7.05045e-24
HaJAZ4	LOC110911520	MYC2	0.950899	1.59196e-23
HaJAZ17	LOC110894021	MYC2	0.934576	6.46559e-21
HaJAZ11	LOC110917936	MYC2	0.930484	2.28618e-20
HaJAZ19	LOC110917936	MYC2	0.928671	3.90506e-20
HaJAZ15	LOC110894021	MYC2	0.92082	3.40424e-19
HaJAZ13	LOC110917936	MYC2	0.918997	5.4516e-19
HaJAZ15	LOC110911520	MYC2	0.918011	7.00019e-19
HaJAZ19	LOC110894021	MYC2	0.913199	2.27177e-18
HaJAZ4	LOC110894021	MYC2	0.911595	3.31277e-18
HaJAZ17	LOC118489004	MYC2	0.910989	3.81305e-18
HaJAZ13	LOC110894021	MYC2	0.909761	5.05587e-18
HaJAZ19	LOC110911520	MYC2	0.907463	8.48064e-18
HaJAZ11	LOC110894021	MYC2	0.905744	1.23758e-17
HaJAZ7	LOC110894021	MYC2	0.9019	2.8106e-17
HaJAZ18	LOC110911520	MYC2	0.90142	3.1058e-17
HaJAZ7	LOC110917936	MYC2	0.899946	4.20954e-17
HaJAZ11	LOC118489004	MYC2	0.899172	4.92857e-17
HaJAZ3	LOC110911520	MYC2	0.89671	8.07206e-17
HaJAZ19	LOC118489004	MYC2	0.894688	1.19946e-16
HaJAZ7	LOC110911520	MYC2	0.894057	1.35487e-16
HaJAZ17	LOC110917936	MYC2	0.892816	1.71836e-16
HaJAZ3	LOC110917936	MYC2	0.891866	2.05723e-16
HaJAZ15	LOC110917936	MYC2	0.891863	2.0582e-16
HaJAZ11	LOC110911520	MYC2	0.888518	3.82805e-16
HaJAZ3	LOC110894021	MYC2	0.887887	4.29408e-16
HaJAZ15	LOC118489004	MYC2	0.878806	2.08573e-15
HaJAZ7	LOC118489004	MYC2	0.877012	2.80816e-15
HaJAZ22	LOC110894021	MYC2	0.874612	4.14964e-15
HaJAZ27	LOC110911520	MYC2	0.871965	6.32625e-15
HaJAZ13	LOC110911520	MYC2	0.86695	1.37157e-14
HaJAZ22	LOC110917936	MYC2	0.866735	1.41694e-14
HaJAZ24	LOC110911520	MYC2	0.866542	1.45864e-14
HaJAZ18	LOC110894021	MYC2	0.859498	4.09539e-14
HaJAZ27	LOC110917936	MYC2	0.856756	6.02909e-14
HaJAZ27	LOC110894021	MYC2	0.85128	1.27522e-13
HaJAZ24	LOC110894021	MYC2	0.842492	3.99484e-13
HaJAZ16	LOC110884034	MYC2	0.841688	4.41896e-13
HaJAZ16	LOC110917936	MYC2	0.834458	1.06926e-12
HaJAZ22	LOC118489004	MYC2	0.833797	1.15681e-12
HaJAZ18	LOC110917936	MYC2	0.833736	1.1653e-12
HaJAZ18	LOC118489004	MYC2	0.831719	1.47822e-12
HaJAZ22	LOC110911520	MYC2	0.831704	1.48074e-12
HaJAZ5	LOC110911520	MYC2	0.830082	1.78883e-12
HaJAZ4	LOC110917936	MYC2	0.829716	1.86624e-12
HaJAZ13	LOC118489004	MYC2	0.828704	2.09713e-12
HaJAZ16	LOC110911520	MYC2	0.825064	3.17076e-12
HaJAZ24	LOC110917936	MYC2	0.823878	3.62053e-12
HaJAZ3	LOC118489004	MYC2	0.821681	4.61706e-12
HaJAZ5	LOC110915050	MYC2	-0.812632	1.2149e-11
HaJAZ4	LOC118489004	MYC2	0.812316	1.25555e-11
HaJAZ27	LOC118489004	MYC2	0.811951	1.30392e-11
HaJAZ12	LOC110939942	MYC2	-0.811261	1.40041e-11
HaJAZ11	LOC110941652	MYC2	0.802938	3.23863e-11
HaJAZ24	LOC118489004	MYC2	0.802415	3.40953e-11
HaJAZ5	LOC110894021	MYC2	0.801828	3.61097e-11
HaJAZ24	LOC110941652	MYC2	0.797028	5.73609e-11
HaJAZ5	LOC110921991	MYC2	-0.788663	1.24867e-10
HaJAZ16	LOC110925650	MYC2	0.784185	1.86695e-10
HaJAZ22	LOC110941652	MYC2	0.777759	3.27129e-10
HaJAZ16	LOC110894021	MYC2	0.777119	3.45575e-10
HaJAZ5	LOC110868122	MYC2	0.771971	5.3377e-10
HaJAZ5	LOC110917936	MYC2	0.767979	7.42057e-10
HaJAZ6	LOC110917936	MYC2	0.767601	7.65338e-10
HaJAZ24	LOC110925650	MYC2	0.760695	1.3316e-09
HaJAZ22	LOC110925650	MYC2	0.758884	1.53503e-09
HaJAZ13	LOC110941652	MYC2	0.750328	2.95631e-09
HaJAZ4	LOC110941652	MYC2	0.746955	3.80056e-09
HaJAZ11	LOC110925650	MYC2	0.746403	3.95863e-09
HaJAZ7	LOC110868122	MYC2	0.743534	4.88419e-09
HaJAZ19	LOC110941652	MYC2	0.736882	7.86661e-09
HaJAZ22	LOC110930692	MYC2	-0.736302	8.19478e-09
HaJAZ23	LOC110873092	MYC2	0.729355	1.32652e-08
HaJAZ23	LOC110917936	MYC2	0.727754	1.47925e-08
HaJAZ16	LOC118489004	MYC2	0.727671	1.48756e-08
HaJAZ17	LOC110941652	MYC2	0.723432	1.97737e-08
HaJAZ11	LOC110864554	MYC2	0.718485	2.7387e-08
HaJAZ17	LOC110864554	MYC2	0.714396	3.56648e-08
HaJAZ9	LOC110868122	MYC2	0.713075	3.8802e-08
HaJAZ13	LOC110925650	MYC2	0.712659	3.98447e-08
HaJAZ6	LOC110873092	MYC2	0.71108	4.40366e-08
HaJAZ3	LOC110915050	MYC2	-0.710225	4.64731e-08
HaJAZ18	LOC110941652	MYC2	0.709594	4.83539e-08
HaJAZ5	LOC118489004	MYC2	0.708387	5.21476e-08
HaJAZ3	LOC110868122	MYC2	0.704506	6.63199e-08
HaJAZ15	LOC110941652	MYC2	0.70283	7.34889e-08
HaJAZ11	LOC110930692	MYC2	-0.700339	8.54882e-08
HaJAZ27	LOC110873092	MYC2	0.698958	9.2907e-08
HaJAZ27	LOC110868122	MYC2	0.698178	9.73576e-08
HaJAZ13	LOC110930692	MYC2	-0.695976	1.11017e-07
HaJAZ19	LOC110925650	MYC2	0.695838	1.11929e-07
HaJAZ7	LOC110915050	MYC2	-0.693386	1.29359e-07
HaJAZ15	LOC110915050	MYC2	-0.692668	1.34924e-07
HaJAZ6	LOC110911520	MYC2	0.690684	1.51481e-07
HaJAZ23	LOC110894021	MYC2	0.688059	1.76311e-07
HaJAZ7	LOC110921991	MYC2	-0.685272	2.06786e-07
HaJAZ15	LOC110864554	MYC2	0.68163	2.54015e-07
HaJAZ19	LOC110868122	MYC2	0.678939	2.95177e-07
HaJAZ17	LOC110868122	MYC2	0.677245	3.24163e-07
HaJAZ27	LOC110921991	MYC2	-0.677219	3.24638e-07
HaJAZ3	LOC110884034	MYC2	0.677096	3.26845e-07
HaJAZ18	LOC110925650	MYC2	0.676585	3.36167e-07
HaJAZ3	LOC110925650	MYC2	0.676235	3.42709e-07
HaJAZ19	LOC110915050	MYC2	-0.674252	3.81973e-07
HaJAZ24	LOC110890823	MYC2	-0.67421	3.8285e-07
HaJAZ17	LOC110915050	MYC2	-0.673852	3.90386e-07
HaJAZ27	LOC110915050	MYC2	-0.673381	4.0053e-07
HaJAZ19	LOC110930692	MYC2	-0.670913	4.57721e-07
HaJAZ12	LOC110939943	MYC2	-0.669692	4.8873e-07
HaJAZ15	LOC110868122	MYC2	0.669119	5.03956e-07
HaJAZ7	LOC110864554	MYC2	0.668976	5.07821e-07
HaJAZ19	LOC110864554	MYC2	0.66594	5.96685e-07
HaJAZ24	LOC110869045	MYC2	0.665872	5.98852e-07
HaJAZ15	LOC110921991	MYC2	-0.665193	6.20683e-07
HaJAZ6	LOC110894021	MYC2	0.665109	6.23413e-07
HaJAZ15	LOC110930692	MYC2	-0.664261	6.51835e-07
HaJAZ3	LOC110941652	MYC2	0.662273	7.23273e-07
HaJAZ23	LOC110868123	MYC2	-0.661216	7.64119e-07
HaJAZ3	LOC110921991	MYC2	-0.657096	9.44751e-07
HaJAZ20	LOC110911520	MYC2	0.655863	1.00608e-06
HaJAZ21	LOC110898357	MYC2	-0.651988	1.22361e-06
HaJAZ11	LOC110915050	MYC2	-0.650122	1.3432e-06
HaJAZ5	LOC110867856	MYC2	-0.649762	1.36751e-06
HaJAZ4	LOC110915050	MYC2	-0.649436	1.38984e-06
HaJAZ23	LOC110911520	MYC2	0.64822	1.47626e-06
HaJAZ22	LOC110864554	MYC2	0.647491	1.5304e-06
HaJAZ9	LOC110915050	MYC2	-0.647487	1.53069e-06
HaJAZ1	LOC110894021	MYC2	-0.647012	1.56693e-06
HaJAZ4	LOC110873092	MYC2	0.646628	1.5968e-06
HaJAZ1	LOC110869044	MYC2	0.645657	1.6748e-06
HaJAZ24	LOC110864554	MYC2	0.643474	1.8632e-06
HaJAZ6	LOC110884034	MYC2	0.64286	1.91957e-06
HaJAZ4	LOC110902756	MYC2	0.640231	2.17948e-06
HaJAZ3	LOC110864554	MYC2	0.639407	2.26734e-06
HaJAZ7	LOC110941652	MYC2	0.637856	2.44184e-06
HaJAZ17	LOC110921991	MYC2	-0.634189	2.90489e-06
HaJAZ5	LOC110873092	MYC2	0.633803	2.958e-06
HaJAZ16	LOC110941652	MYC2	0.633629	2.98232e-06
HaJAZ18	LOC110915050	MYC2	-0.632762	3.10598e-06
HaJAZ24	LOC110915050	MYC2	-0.632127	3.19958e-06
HaJAZ11	LOC110867856	MYC2	-0.631023	3.36859e-06
HaJAZ20	LOC110902756	MYC2	0.630115	3.51366e-06
HaJAZ13	LOC110915050	MYC2	-0.628738	3.7447e-06
HaJAZ7	LOC110930692	MYC2	-0.628668	3.75688e-06
HaJAZ3	LOC110873092	MYC2	0.628123	3.85245e-06
HaJAZ1	LOC110911520	MYC2	-0.626472	4.15581e-06
HaJAZ24	LOC110884034	MYC2	0.625002	4.44436e-06
HaJAZ24	LOC110869044	MYC2	-0.624598	4.52672e-06
HaJAZ5	LOC110864554	MYC2	0.621692	5.16289e-06
HaJAZ17	LOC110925650	MYC2	0.620859	5.35993e-06
HaJAZ16	LOC110890823	MYC2	-0.620195	5.52207e-06
HaJAZ12	LOC110939944	MYC2	-0.619815	5.61666e-06
HaJAZ12	LOC110879009	MYC2	0.617471	6.23484e-06
HaJAZ27	LOC110941652	MYC2	0.616626	6.47266e-06
HaJAZ15	LOC110867856	MYC2	-0.6143	7.17141e-06
HaJAZ16	LOC110930936	MYC2	-0.613282	7.49858e-06
HaJAZ17	LOC110930692	MYC2	-0.612153	7.8772e-06
HaJAZ4	LOC110921991	MYC2	-0.611975	7.93854e-06
HaJAZ18	LOC110884034	MYC2	0.610018	8.64211e-06
HaJAZ20	LOC110894021	MYC2	0.608869	9.08175e-06
HaJAZ16	LOC110869045	MYC2	0.607714	9.54379e-06
HaJAZ13	LOC110873092	MYC2	0.607228	9.74496e-06
HaJAZ6	LOC110908786	MYC2	0.606157	1.02016e-05
HaJAZ7	LOC110867856	MYC2	-0.605619	1.04382e-05
HaJAZ11	LOC110869045	MYC2	0.605353	1.05572e-05
HaJAZ9	LOC110867856	MYC2	-0.603487	1.14273e-05
HaJAZ27	LOC110930692	MYC2	-0.60168	1.23321e-05
HaJAZ13	LOC110868122	MYC2	0.601087	1.2643e-05
HaJAZ9	LOC110894021	MYC2	0.600846	1.27715e-05
HaJAZ1	LOC110915050	MYC2	0.600097	1.3178e-05
HaJAZ3	LOC110930692	MYC2	-0.598284	1.42132e-05
HaJAZ19	LOC110867856	MYC2	-0.597596	1.46248e-05
HaJAZ19	LOC110884034	MYC2	0.596631	1.52209e-05
HaJAZ11	LOC110868122	MYC2	0.595615	1.58727e-05
HaJAZ7	LOC110873092	MYC2	0.594512	1.66093e-05
HaJAZ20	LOC110941532	MYC2	-0.594488	1.66252e-05
HaJAZ6	LOC118489004	MYC2	0.592147	1.82947e-05
HaJAZ4	LOC110864554	MYC2	0.589397	2.04525e-05
HaJAZ9	LOC110939943	MYC2	-0.589169	2.06409e-05
HaJAZ3	LOC110867856	MYC2	-0.589118	2.0684e-05
HaJAZ5	LOC110884034	MYC2	0.588809	2.09432e-05
HaJAZ5	LOC110941652	MYC2	0.588241	2.1427e-05
HaJAZ19	LOC110921991	MYC2	-0.587721	2.18793e-05
HaJAZ13	LOC110867856	MYC2	-0.587136	2.23985e-05
HaJAZ7	LOC110925650	MYC2	0.585876	2.35547e-05
HaJAZ27	LOC110864554	MYC2	0.585667	2.37522e-05
HaJAZ24	LOC110930692	MYC2	-0.584526	2.48552e-05
HaJAZ23	LOC110929639	MYC2	0.584123	2.52553e-05
HaJAZ18	LOC110864554	MYC2	0.583784	2.55966e-05
HaJAZ6	LOC110868122	MYC2	0.583652	2.57309e-05
HaJAZ16	LOC110869044	MYC2	-0.583395	2.59941e-05
HaJAZ15	LOC110873092	MYC2	0.583264	2.61297e-05
HaJAZ11	LOC110884034	MYC2	0.582584	2.68407e-05
HaJAZ15	LOC110925650	MYC2	0.579366	3.04531e-05
HaJAZ22	LOC110873092	MYC2	0.577445	3.28169e-05
HaJAZ4	LOC110925650	MYC2	0.577338	3.29538e-05
HaJAZ23	LOC118489004	MYC2	0.576544	3.39825e-05
HaJAZ13	LOC110864554	MYC2	0.576004	3.46986e-05
HaJAZ6	LOC110898357	MYC2	0.574823	3.63144e-05
HaJAZ19	LOC110869044	MYC2	-0.574791	3.63591e-05
HaJAZ13	LOC110884034	MYC2	0.572543	3.96288e-05
HaJAZ27	LOC110925650	MYC2	0.569284	4.48499e-05
HaJAZ16	LOC110864554	MYC2	0.569148	4.50809e-05
HaJAZ12	LOC110920798	MYC2	0.568774	4.57216e-05
HaJAZ17	LOC110869045	MYC2	0.567501	4.79655e-05
HaJAZ5	LOC110869045	MYC2	0.565622	5.14626e-05
HaJAZ4	LOC110930692	MYC2	-0.564257	5.41452e-05
HaJAZ27	LOC110868123	MYC2	-0.564243	5.41746e-05
HaJAZ18	LOC110868122	MYC2	0.563627	5.54274e-05
HaJAZ5	LOC110869044	MYC2	-0.563551	5.55828e-05
HaJAZ3	LOC110869045	MYC2	0.563132	5.64541e-05
HaJAZ4	LOC110889336	MYC2	0.562803	5.71442e-05
HaJAZ13	LOC110921991	MYC2	-0.562536	5.77128e-05
HaJAZ17	LOC110867856	MYC2	-0.561948	5.89784e-05
HaJAZ18	LOC110920913	MYC2	-0.561327	6.03445e-05
HaJAZ18	LOC110869044	MYC2	-0.560678	6.18005e-05
HaJAZ20	LOC110941652	MYC2	0.56052	6.21623e-05
HaJAZ5	LOC110930936	MYC2	-0.560346	6.25591e-05
HaJAZ20	LOC118489004	MYC2	0.56023	6.28259e-05
HaJAZ20	LOC110864554	MYC2	0.559052	6.55946e-05
HaJAZ1	LOC110884034	MYC2	-0.556316	7.24623e-05
HaJAZ1	LOC110930936	MYC2	0.555825	7.37621e-05
HaJAZ20	LOC110915050	MYC2	-0.55566	7.42025e-05
HaJAZ18	LOC110869045	MYC2	0.554284	7.79787e-05
HaJAZ19	LOC110869045	MYC2	0.553725	7.95621e-05
HaJAZ3	LOC110920913	MYC2	-0.552065	8.44382e-05
HaJAZ13	LOC110889336	MYC2	0.551162	8.7205e-05
HaJAZ3	LOC110869044	MYC2	-0.55115	8.7243e-05
HaJAZ1	LOC110917936	MYC2	-0.548859	9.46358e-05
HaJAZ18	LOC110921991	MYC2	-0.548826	9.4747e-05
HaJAZ23	LOC110921991	MYC2	-0.548518	9.57848e-05
HaJAZ17	LOC110884034	MYC2	0.54823	9.6764e-05
HaJAZ26	LOC110872070	MYC2	-0.547692	9.86171e-05
HaJAZ7	LOC110884034	MYC2	0.545303	0.000107246
HaJAZ14	LOC110910428	MYC2	-0.544986	0.000108444
HaJAZ26	LOC110920798	MYC2	0.544979	0.000108468
HaJAZ22	LOC110890823	MYC2	-0.544133	0.000111719
HaJAZ17	LOC110873092	MYC2	0.543971	0.000112353
HaJAZ21	LOC110910428	MYC2	-0.543906	0.000112605
HaJAZ20	LOC110921991	MYC2	-0.542978	0.000116302
HaJAZ18	LOC110873092	MYC2	0.542323	0.000118974
HaJAZ5	LOC110920798	MYC2	-0.54144	0.000122663
HaJAZ22	LOC110915050	MYC2	-0.541053	0.000124315
HaJAZ17	LOC110869044	MYC2	-0.538562	0.000135432
HaJAZ11	LOC110921991	MYC2	-0.538361	0.000136368
HaJAZ16	LOC110868122	MYC2	0.536594	0.000144844
HaJAZ11	LOC110890823	MYC2	-0.535882	0.000148391
HaJAZ20	LOC110930460	MYC2	0.53449	0.000155559
HaJAZ24	LOC110930602	MYC2	-0.534024	0.000158027
HaJAZ6	LOC110925650	MYC2	0.531272	0.000173345
HaJAZ9	LOC110864554	MYC2	0.53029	0.000179129
HaJAZ1	LOC110925650	MYC2	-0.530186	0.000179753
HaJAZ15	LOC110869045	MYC2	0.529272	0.000185307
HaJAZ24	LOC110867856	MYC2	-0.528423	0.00019061
HaJAZ6	LOC110920913	MYC2	-0.523854	0.000221569
HaJAZ4	LOC110868122	MYC2	0.523851	0.000221589
HaJAZ1	LOC110921991	MYC2	0.522456	0.000231912
HaJAZ4	LOC110869045	MYC2	0.522296	0.000233125
HaJAZ1	LOC110867856	MYC2	0.522013	0.000235283
HaJAZ27	LOC110869044	MYC2	-0.52174	0.00023738
HaJAZ26	LOC110939942	MYC2	-0.518345	0.000264912
HaJAZ3	LOC110930936	MYC2	-0.518177	0.000266347
HaJAZ18	LOC110930692	MYC2	-0.517574	0.000271555
HaJAZ16	LOC110915050	MYC2	-0.517393	0.000273136
HaJAZ26	LOC110920582	MYC2	-0.517094	0.000275758
HaJAZ23	LOC110925650	MYC2	0.516499	0.000281058
HaJAZ1	LOC110868122	MYC2	-0.516081	0.000284841
HaJAZ3	LOC110868123	MYC2	-0.514411	0.000300399
HaJAZ16	LOC110920913	MYC2	-0.514359	0.000300901
HaJAZ27	LOC110884034	MYC2	0.514354	0.000300944
HaJAZ20	LOC110872071	MYC2	0.514193	0.000302486
HaJAZ19	LOC110873092	MYC2	0.513818	0.000306108
HaJAZ9	LOC110921991	MYC2	-0.513245	0.000311715
HaJAZ13	LOC110869044	MYC2	-0.513239	0.000311775
HaJAZ11	LOC110873092	MYC2	0.51248	0.000319347
HaJAZ5	LOC110925650	MYC2	0.507085	0.000378125
HaJAZ4	LOC110869044	MYC2	-0.506884	0.000380487
HaJAZ23	LOC110915050	MYC2	-0.506468	0.000385433
HaJAZ18	LOC110868123	MYC2	-0.505919	0.000392044
HaJAZ15	LOC110869044	MYC2	-0.505894	0.000392346
HaJAZ13	LOC110869045	MYC2	0.505461	0.000397642
HaJAZ24	LOC110864405	MYC2	-0.504253	0.000412734
HaJAZ14	LOC110902756	MYC2	0.503889	0.000417382
HaJAZ6	LOC110868123	MYC2	-0.503405	0.000423636
HaJAZ25	LOC110939942	MYC2	-0.50283	0.000431171
HaJAZ9	LOC110911520	MYC2	0.502604	0.000434179
HaJAZ6	LOC110921991	MYC2	-0.502488	0.000435718
HaJAZ7	LOC110869045	MYC2	0.501167	0.000453674
HaJAZ27	LOC110867856	MYC2	-0.50053	0.000462562
HaJAZ26	LOC110879009	MYC2	0.499726	0.000473999
HaJAZ14	LOC110930936	MYC2	0.499311	0.000480017
HaJAZ24	LOC110930936	MYC2	-0.498946	0.000485347
HaJAZ21	LOC110925650	MYC2	-0.498563	0.000491015
HaJAZ22	LOC110889336	MYC2	0.497423	0.000508218
HaJAZ5	LOC110920913	MYC2	-0.497281	0.000510399
HaJAZ5	LOC110868123	MYC2	-0.497005	0.000514652
HaJAZ12	LOC110891435	MYC2	-0.496359	0.000524756
HaJAZ19	LOC110868123	MYC2	-0.49612	0.000528544
HaJAZ6	LOC110920798	MYC2	-0.495592	0.000536982
HaJAZ3	LOC110920798	MYC2	-0.495078	0.00054532
HaJAZ24	LOC110921991	MYC2	-0.494743	0.000550804
HaJAZ11	LOC110869044	MYC2	-0.494371	0.000556966
HaJAZ24	LOC110889336	MYC2	0.493598	0.000569965
HaJAZ27	LOC110920913	MYC2	-0.492878	0.000582303
HaJAZ22	LOC110868122	MYC2	0.492691	0.000585552
HaJAZ6	LOC110927470	MYC2	0.492486	0.000589136
HaJAZ9	LOC110917936	MYC2	0.492259	0.000593119
HaJAZ5	LOC110930692	MYC2	-0.491216	0.000611725
HaJAZ13	LOC110868123	MYC2	-0.487349	0.000685426
HaJAZ5	LOC110920582	MYC2	0.487188	0.000688655
HaJAZ7	LOC110869044	MYC2	-0.487054	0.000691371
HaJAZ11	LOC110864405	MYC2	-0.485547	0.000722412
HaJAZ16	LOC110920798	MYC2	-0.485201	0.000729701
HaJAZ1	LOC118489004	MYC2	-0.484426	0.000746316
HaJAZ16	LOC110930692	MYC2	-0.483486	0.000766878
HaJAZ23	LOC110930692	MYC2	-0.483348	0.000769952
HaJAZ11	LOC110889336	MYC2	0.483204	0.000773154
HaJAZ4	LOC110867856	MYC2	-0.482604	0.000786662
HaJAZ9	LOC118489004	MYC2	0.481966	0.000801257
HaJAZ5	LOC110941532	MYC2	-0.481952	0.000801581
HaJAZ15	LOC110889336	MYC2	0.481426	0.000813775
HaJAZ7	LOC110868123	MYC2	-0.479909	0.000849945
HaJAZ7	LOC110939943	MYC2	-0.478344	0.000888736
HaJAZ22	LOC110869044	MYC2	-0.476713	0.000930855
HaJAZ15	LOC110884034	MYC2	0.476069	0.00094795
HaJAZ19	LOC110889336	MYC2	0.475171	0.00097229
HaJAZ9	LOC110941532	MYC2	-0.473998	0.00100492
HaJAZ21	LOC110941532	MYC2	-0.473753	0.00101184
HaJAZ15	LOC110902756	MYC2	0.472507	0.00104778
HaJAZ4	LOC110890823	MYC2	-0.4713	0.00108369
HaJAZ22	LOC110867856	MYC2	-0.471285	0.00108412
HaJAZ7	LOC110872070	MYC2	-0.470625	0.00110421
HaJAZ1	LOC110920798	MYC2	0.469095	0.0011521
HaJAZ1	LOC110869045	MYC2	-0.46879	0.00116186
HaJAZ23	LOC110868122	MYC2	0.466727	0.00122983
HaJAZ20	LOC110873092	MYC2	0.465996	0.00125476
HaJAZ6	LOC110942635	MYC2	0.465654	0.00126655
HaJAZ25	LOC110930460	MYC2	0.463383	0.00134754
HaJAZ27	LOC110902756	MYC2	0.463228	0.00135326
HaJAZ19	LOC110890823	MYC2	-0.459595	0.00149292
HaJAZ4	LOC110884034	MYC2	0.457963	0.00155975
HaJAZ11	LOC110920913	MYC2	-0.457371	0.00158462
HaJAZ1	LOC110930692	MYC2	0.45737	0.00158464
HaJAZ22	LOC110884034	MYC2	0.456797	0.00160907
HaJAZ27	LOC110927470	MYC2	0.455185	0.00167959
HaJAZ16	LOC110921991	MYC2	-0.453861	0.00173953
HaJAZ24	LOC110868122	MYC2	0.452785	0.00178964
HaJAZ23	LOC110941652	MYC2	0.452342	0.00181062
HaJAZ11	LOC110930936	MYC2	-0.45234	0.00181074
HaJAZ16	LOC110867856	MYC2	-0.452325	0.00181144
HaJAZ13	LOC110890823	MYC2	-0.451175	0.00186698
HaJAZ3	LOC110889336	MYC2	0.450635	0.0018936
HaJAZ12	LOC110920913	MYC2	0.450406	0.00190498
HaJAZ27	LOC110889336	MYC2	0.449838	0.00193349
HaJAZ14	LOC110930460	MYC2	0.449448	0.00195327
HaJAZ17	LOC110890823	MYC2	-0.449425	0.00195441
HaJAZ23	LOC110872070	MYC2	-0.449403	0.00195553
HaJAZ15	LOC110890823	MYC2	-0.448912	0.00198074
HaJAZ5	LOC110902756	MYC2	0.448517	0.0020012
HaJAZ9	LOC110930936	MYC2	-0.448232	0.00201607
HaJAZ6	LOC110915050	MYC2	-0.447461	0.00205683
HaJAZ17	LOC110889336	MYC2	0.446867	0.00208876
HaJAZ26	LOC110941532	MYC2	0.446753	0.00209491
HaJAZ6	LOC110941652	MYC2	0.446419	0.00211308
HaJAZ27	LOC110929639	MYC2	0.445999	0.00213616
HaJAZ3	LOC110890823	MYC2	-0.445563	0.00216032
HaJAZ23	LOC110867856	MYC2	-0.443427	0.00228223
HaJAZ21	LOC110927470	MYC2	-0.443106	0.00230107
HaJAZ18	LOC110867856	MYC2	-0.443059	0.00230381
HaJAZ14	LOC110898357	MYC2	-0.443026	0.00230581
HaJAZ17	LOC110920913	MYC2	-0.442244	0.00235236
HaJAZ14	LOC110884034	MYC2	-0.442051	0.00236395
HaJAZ5	LOC110908786	MYC2	0.44186	0.00237552
HaJAZ27	LOC110908786	MYC2	0.440511	0.00245846
HaJAZ19	LOC110920913	MYC2	-0.438806	0.00256699
HaJAZ21	LOC110884034	MYC2	-0.436453	0.00272366
HaJAZ14	LOC110872071	MYC2	0.43639	0.002728
HaJAZ6	LOC110930692	MYC2	-0.433979	0.00289745
HaJAZ20	LOC110869045	MYC2	0.433778	0.00291202
HaJAZ6	LOC110922229	MYC2	0.433461	0.00293504
HaJAZ4	LOC110868123	MYC2	-0.431322	0.00309492
HaJAZ7	LOC110920913	MYC2	-0.431176	0.00310607
HaJAZ11	LOC110930460	MYC2	0.430268	0.00317639
HaJAZ19	LOC110872070	MYC2	-0.429832	0.00321067
HaJAZ4	LOC110903813	MYC2	0.429047	0.00327321
HaJAZ16	LOC110910428	MYC2	0.427748	0.00337906
HaJAZ18	LOC110890823	MYC2	-0.426785	0.00345947
HaJAZ12	LOC110939941	MYC2	-0.426607	0.00347446
HaJAZ13	LOC110920798	MYC2	-0.425752	0.00354749
HaJAZ14	LOC110939944	MYC2	0.424657	0.00364302
HaJAZ13	LOC110920913	MYC2	-0.424292	0.00367537
HaJAZ25	LOC110920798	MYC2	0.424099	0.00369255
HaJAZ16	LOC110868123	MYC2	-0.423652	0.00373272
HaJAZ16	LOC110873092	MYC2	0.423245	0.00376952
HaJAZ1	LOC110890823	MYC2	0.420636	0.00401342
HaJAZ6	LOC110929639	MYC2	0.419582	0.00411575
HaJAZ7	LOC110930936	MYC2	-0.419293	0.00414422
HaJAZ26	LOC110915926	MYC2	0.419054	0.00416793
HaJAZ24	LOC110920913	MYC2	-0.418884	0.00418485
HaJAZ26	LOC110911301	MYC2	0.418779	0.00419535
HaJAZ15	LOC110930460	MYC2	0.41866	0.00420717
HaJAZ22	LOC110868123	MYC2	-0.417723	0.00430189
HaJAZ12	LOC110930460	MYC2	0.417237	0.00435177
HaJAZ12	LOC110920582	MYC2	-0.415946	0.00448672
HaJAZ15	LOC110868123	MYC2	-0.415636	0.00451966
HaJAZ23	LOC110930936	MYC2	-0.41551	0.00453311
HaJAZ20	LOC110910428	MYC2	-0.415463	0.00453809
HaJAZ24	LOC110902756	MYC2	0.414438	0.00464892
HaJAZ9	LOC110930692	MYC2	-0.414419	0.00465095
HaJAZ17	LOC110902756	MYC2	0.414213	0.00467353
HaJAZ17	LOC110868123	MYC2	-0.413807	0.00471825
HaJAZ5	LOC110929639	MYC2	0.41365	0.00473566
HaJAZ20	LOC110930602	MYC2	-0.413633	0.00473756
HaJAZ24	LOC110873092	MYC2	0.413377	0.00476604
HaJAZ24	LOC110920798	MYC2	-0.413028	0.00480512
HaJAZ20	LOC110868122	MYC2	0.410735	0.00506915
HaJAZ13	LOC110902756	MYC2	0.410572	0.00508832
HaJAZ4	LOC110930460	MYC2	0.40998	0.00515873
HaJAZ25	LOC110891435	MYC2	-0.409952	0.00516208
HaJAZ25	LOC110868123	MYC2	0.409307	0.00523977
HaJAZ23	LOC110898357	MYC2	0.408674	0.00531695
HaJAZ22	LOC110869045	MYC2	0.408225	0.00537234
HaJAZ1	LOC110868123	MYC2	0.407511	0.00546156
HaJAZ22	LOC110930460	MYC2	0.407473	0.00546629
HaJAZ22	LOC110902756	MYC2	0.407409	0.00547435
HaJAZ13	LOC110930936	MYC2	-0.407033	0.00552183
HaJAZ16	LOC110930602	MYC2	-0.405524	0.00571636
HaJAZ6	LOC110920582	MYC2	0.405298	0.00574595
HaJAZ24	LOC110870728	MYC2	-0.404989	0.0057866
HaJAZ19	LOC110930936	MYC2	-0.404429	0.0058611
HaJAZ17	LOC110930602	MYC2	-0.404204	0.00589128
HaJAZ22	LOC110864405	MYC2	-0.403845	0.00593956
HaJAZ12	LOC110868123	MYC2	0.403524	0.00598324
HaJAZ23	LOC110884034	MYC2	0.402933	0.00606407
HaJAZ26	LOC110939944	MYC2	-0.402442	0.00613204
HaJAZ1	LOC110864554	MYC2	-0.402213	0.00616389
HaJAZ22	LOC110921991	MYC2	-0.401342	0.00628658
HaJAZ6	LOC110889336	MYC2	0.40063	0.0063885
HaJAZ6	LOC110930936	MYC2	-0.399277	0.00658589
HaJAZ12	LOC110890823	MYC2	0.397797	0.00680804
HaJAZ7	LOC110889336	MYC2	0.397438	0.00686289
HaJAZ11	LOC110930602	MYC2	-0.395762	0.00712398
HaJAZ12	LOC110884034	MYC2	-0.394671	0.00729858
HaJAZ22	LOC110929639	MYC2	0.39453	0.00732133
HaJAZ20	LOC110917936	MYC2	0.394071	0.00739604
HaJAZ9	LOC110891435	MYC2	-0.393924	0.00742018
HaJAZ12	LOC118486660	MYC2	-0.39276	0.00761323
HaJAZ1	LOC110920913	MYC2	0.392198	0.00770793
HaJAZ17	LOC110930460	MYC2	0.3921	0.00772461
HaJAZ4	LOC110920913	MYC2	-0.391865	0.0077645
HaJAZ16	LOC110920582	MYC2	0.391419	0.00784092
HaJAZ9	LOC110929639	MYC2	0.389756	0.00813161
HaJAZ21	LOC110930692	MYC2	0.38932	0.00820923
HaJAZ1	LOC110921892	MYC2	0.389176	0.00823505
HaJAZ8	LOC110921892	MYC2	0.388491	0.00835883
HaJAZ17	LOC110864405	MYC2	-0.38847	0.00836272
HaJAZ23	LOC110890823	MYC2	-0.387012	0.00863135
HaJAZ20	LOC110898357	MYC2	-0.385957	0.00883059
HaJAZ17	LOC110872070	MYC2	-0.38586	0.00884902
HaJAZ15	LOC110864405	MYC2	-0.385701	0.00887941
HaJAZ1	LOC110873092	MYC2	-0.385098	0.00899561
HaJAZ14	LOC110939941	MYC2	0.383876	0.00923485
HaJAZ18	LOC110889336	MYC2	0.383432	0.00932325
HaJAZ15	LOC110920913	MYC2	-0.382972	0.00941553
HaJAZ23	LOC110902756	MYC2	0.38286	0.00943798
HaJAZ4	LOC110930602	MYC2	-0.382509	0.00950919
HaJAZ23	LOC110889336	MYC2	0.381874	0.00963883
HaJAZ23	LOC110920798	MYC2	-0.38145	0.00972639
HaJAZ18	LOC110920798	MYC2	-0.381297	0.00975805
HaJAZ21	LOC110917936	MYC2	-0.380355	0.00995549
HaJAZ15	LOC110939943	MYC2	-0.380032	0.0100238
HaJAZ15	LOC110930602	MYC2	-0.379041	0.0102364
HaJAZ12	LOC110884801	MYC2	0.379017	0.0102417
HaJAZ3	LOC110902756	MYC2	0.378368	0.010383
HaJAZ17	LOC110939943	MYC2	-0.377588	0.010555
HaJAZ23	LOC110925916	MYC2	0.377531	0.0105677
HaJAZ1	LOC110941652	MYC2	-0.376149	0.0108789
HaJAZ8	LOC110939942	MYC2	-0.375778	0.0109639
HaJAZ27	LOC110939943	MYC2	-0.374542	0.0112506
HaJAZ25	LOC110865020	MYC2	0.374499	0.0112608
HaJAZ18	LOC110930936	MYC2	-0.374249	0.0113195
HaJAZ27	LOC110869045	MYC2	0.372735	0.0116816
HaJAZ3	LOC110939943	MYC2	-0.372632	0.0117066
HaJAZ4	LOC110864405	MYC2	-0.371611	0.0119568
HaJAZ25	LOC110909517	MYC2	0.371587	0.0119627
HaJAZ25	LOC110879009	MYC2	0.37126	0.0120437
HaJAZ27	LOC110920798	MYC2	-0.371144	0.0120726
HaJAZ16	LOC110889336	MYC2	0.370271	0.0122919
HaJAZ21	LOC110865020	MYC2	0.370051	0.0123477
HaJAZ9	LOC110873092	MYC2	0.36966	0.0124473
HaJAZ19	LOC110864405	MYC2	-0.369095	0.0125927
HaJAZ6	LOC110864554	MYC2	0.368322	0.0127938
HaJAZ5	LOC110930602	MYC2	-0.367531	0.0130023
HaJAZ26	LOC110864852	MYC2	0.366912	0.0131676
HaJAZ12	LOC110930692	MYC2	-0.365826	0.0134621
HaJAZ7	LOC110890823	MYC2	-0.365415	0.0135747
HaJAZ12	LOC110909517	MYC2	0.365412	0.0135755
HaJAZ23	LOC110869044	MYC2	-0.365066	0.0136713
HaJAZ9	LOC110939944	MYC2	-0.364958	0.0137013
HaJAZ19	LOC110920798	MYC2	-0.36485	0.0137312
HaJAZ27	LOC110898357	MYC2	0.364759	0.0137565
HaJAZ26	LOC110869044	MYC2	0.363931	0.013989
HaJAZ1	LOC110920582	MYC2	-0.363546	0.014098
HaJAZ19	LOC110939943	MYC2	-0.362842	0.0142996
HaJAZ15	LOC110872070	MYC2	-0.362222	0.0144792
HaJAZ3	LOC110930602	MYC2	-0.362039	0.0145323
HaJAZ15	LOC110930936	MYC2	-0.359398	0.0153211
HaJAZ22	LOC110930602	MYC2	-0.358856	0.0154875
HaJAZ18	LOC110902756	MYC2	0.358446	0.0156141
HaJAZ24	LOC110930460	MYC2	0.358319	0.0156535
HaJAZ17	LOC110930936	MYC2	-0.358034	0.0157426
HaJAZ6	LOC110869044	MYC2	-0.357821	0.0158092
HaJAZ11	LOC110920798	MYC2	-0.356914	0.0160957
HaJAZ19	LOC110902756	MYC2	0.356776	0.0161397
HaJAZ9	LOC110872070	MYC2	-0.356448	0.0162448
HaJAZ23	LOC110864554	MYC2	0.355369	0.016594
HaJAZ18	LOC110864405	MYC2	-0.354966	0.0167263
HaJAZ3	LOC110929639	MYC2	0.354867	0.0167588
HaJAZ11	LOC110938820	MYC2	0.354275	0.0169548
HaJAZ7	LOC110927470	MYC2	0.353787	0.0171178
HaJAZ12	LOC110872070	MYC2	-0.353645	0.0171654
HaJAZ22	LOC110920913	MYC2	-0.353191	0.017319
HaJAZ9	LOC110884034	MYC2	0.352944	0.0174025
HaJAZ9	LOC110908786	MYC2	0.352557	0.0175347
HaJAZ26	LOC110884801	MYC2	0.35247	0.0175647
HaJAZ11	LOC110868123	MYC2	-0.352425	0.0175798
HaJAZ7	LOC110902756	MYC2	0.35215	0.0176746
HaJAZ25	LOC110930936	MYC2	0.350891	0.0181129
HaJAZ9	LOC110925650	MYC2	0.350809	0.0181417
HaJAZ7	LOC110929639	MYC2	0.350499	0.0182514
HaJAZ14	LOC110916972	MYC2	-0.349998	0.0184294
HaJAZ3	LOC110920582	MYC2	0.349918	0.0184579
HaJAZ6	LOC110867856	MYC2	-0.349587	0.0185767
HaJAZ25	LOC110929639	MYC2	-0.349376	0.0186528
HaJAZ8	LOC110891435	MYC2	-0.34931	0.0186767
HaJAZ14	LOC110872070	MYC2	0.349188	0.0187206
HaJAZ27	LOC110872070	MYC2	-0.349154	0.018733
HaJAZ19	LOC110930602	MYC2	-0.349152	0.0187337
HaJAZ21	LOC110872071	MYC2	0.348001	0.0191542
HaJAZ4	LOC110872071	MYC2	0.347149	0.0194706
HaJAZ26	LOC110869045	MYC2	-0.34689	0.0195677
HaJAZ11	LOC110902756	MYC2	0.346607	0.0196744
HaJAZ7	LOC110920798	MYC2	-0.346503	0.0197134
HaJAZ20	LOC110903813	MYC2	0.345218	0.0202043
HaJAZ6	LOC110921525	MYC2	0.344689	0.0204094
HaJAZ25	LOC110939943	MYC2	-0.34422	0.0205925
HaJAZ23	LOC110920913	MYC2	-0.34418	0.020608
HaJAZ3	LOC110872070	MYC2	-0.343624	0.0208272
HaJAZ25	LOC110911301	MYC2	0.343082	0.0210426
HaJAZ4	LOC110920798	MYC2	-0.342367	0.0213295
HaJAZ5	LOC110889336	MYC2	0.341848	0.0215403
HaJAZ12	LOC110911301	MYC2	0.341421	0.0217148
HaJAZ15	LOC110903813	MYC2	0.340003	0.0223026
HaJAZ2	LOC110903810	MYC2	0.33952	0.0225057
HaJAZ25	LOC110884034	MYC2	-0.339513	0.0225088
HaJAZ24	LOC110868123	MYC2	-0.339501	0.0225138
HaJAZ27	LOC110942635	MYC2	0.339484	0.0225209
HaJAZ9	LOC110939941	MYC2	-0.33904	0.0227093
HaJAZ18	LOC110929639	MYC2	0.33808	0.023121
HaJAZ7	LOC110891435	MYC2	-0.337677	0.0232955
HaJAZ21	LOC110868123	MYC2	0.337523	0.0233626
HaJAZ20	LOC110939944	MYC2	0.337172	0.0235159
HaJAZ8	LOC110920582	MYC2	-0.336907	0.0236324
HaJAZ20	LOC110889336	MYC2	0.336228	0.0239329
HaJAZ3	LOC110908786	MYC2	0.335914	0.0240726
HaJAZ22	LOC110872070	MYC2	-0.335637	0.0241966
HaJAZ23	LOC110927470	MYC2	0.334304	0.0248011
HaJAZ27	LOC110890823	MYC2	-0.333708	0.0250754
HaJAZ21	LOC110930460	MYC2	0.332707	0.025542
HaJAZ13	LOC110864405	MYC2	-0.329612	0.0270305
HaJAZ12	LOC110864852	MYC2	0.328841	0.0274122
HaJAZ2	LOC110941532	MYC2	0.328751	0.0274566
HaJAZ3	LOC110941532	MYC2	-0.328338	0.0276633
HaJAZ15	LOC110920798	MYC2	-0.326683	0.0285045
HaJAZ18	LOC110930602	MYC2	-0.326487	0.0286054
HaJAZ14	LOC110920798	MYC2	0.326164	0.0287725
HaJAZ21	LOC110883765	MYC2	-0.326112	0.0287995
HaJAZ13	LOC110872070	MYC2	-0.325782	0.028971
HaJAZ13	LOC110929639	MYC2	0.324304	0.0297506
HaJAZ5	LOC110939943	MYC2	-0.323844	0.0299964
HaJAZ26	LOC110930936	MYC2	0.323668	0.030091
HaJAZ6	LOC110902756	MYC2	0.323096	0.0304001
HaJAZ23	LOC110908786	MYC2	0.322071	0.030961
HaJAZ24	LOC110916972	MYC2	-0.321762	0.0311316
HaJAZ25	LOC110869044	MYC2	0.320963	0.0315765
HaJAZ20	LOC110869044	MYC2	-0.320918	0.0316014
HaJAZ12	LOC110869044	MYC2	0.320649	0.0317525
HaJAZ1	LOC110941532	MYC2	0.319895	0.0321792
HaJAZ11	LOC110872070	MYC2	-0.319526	0.0323898
HaJAZ6	LOC110869045	MYC2	0.319171	0.0325933
HaJAZ12	LOC110915926	MYC2	0.318645	0.032897
HaJAZ12	LOC110921525	MYC2	-0.317418	0.033614
HaJAZ8	LOC110865020	MYC2	0.317005	0.0338583
HaJAZ17	LOC110891435	MYC2	-0.316391	0.034224
HaJAZ18	LOC110872070	MYC2	-0.315651	0.0346694
HaJAZ12	LOC110938820	MYC2	0.314121	0.035605
HaJAZ1	LOC110891435	MYC2	0.314066	0.0356391
HaJAZ13	LOC110883765	MYC2	0.313986	0.0356889
HaJAZ27	LOC110930936	MYC2	-0.313932	0.0357223
HaJAZ26	LOC110884034	MYC2	-0.31355	0.0359596
HaJAZ4	LOC110941532	MYC2	-0.312976	0.0363189
HaJAZ15	LOC110891435	MYC2	-0.31244	0.0366574
HaJAZ9	LOC110869045	MYC2	0.311531	0.0372364
HaJAZ8	LOC110894955	MYC2	-0.311027	0.0375611
HaJAZ7	LOC110930602	MYC2	-0.311009	0.0375732
HaJAZ7	LOC110941532	MYC2	-0.309986	0.0382388
HaJAZ19	LOC110929639	MYC2	0.30861	0.0391496
HaJAZ6	LOC110916972	MYC2	0.307881	0.0396396
HaJAZ17	LOC110920798	MYC2	-0.307808	0.0396889
HaJAZ16	LOC110864405	MYC2	-0.307239	0.0400748
HaJAZ13	LOC110903813	MYC2	0.306172	0.0408076
HaJAZ12	LOC110902756	MYC2	-0.305865	0.04102
HaJAZ25	LOC110920582	MYC2	-0.305725	0.0411174
HaJAZ13	LOC110898357	MYC2	0.304965	0.0416494
HaJAZ13	LOC110939943	MYC2	-0.304764	0.0417908
HaJAZ15	LOC110941532	MYC2	-0.304593	0.0419114
HaJAZ16	LOC110939942	MYC2	0.304161	0.0422176
HaJAZ8	LOC110869044	MYC2	0.30396	0.0423609
HaJAZ6	LOC110941532	MYC2	-0.302584	0.0433511
HaJAZ21	LOC110922229	MYC2	-0.30243	0.0434635
HaJAZ14	LOC110941652	MYC2	0.301739	0.0439684
HaJAZ7	LOC110908786	MYC2	0.301312	0.0442836
HaJAZ16	LOC110870728	MYC2	-0.300352	0.0449977
HaJAZ25	LOC118486660	MYC2	-0.300118	0.045173
HaJAZ19	LOC110930460	MYC2	0.300049	0.0452253
HaJAZ7	LOC110930460	MYC2	0.29857	0.0463482
HaJAZ13	LOC110930460	MYC2	0.297697	0.0470218
HaJAZ5	LOC110890823	MYC2	-0.297216	0.0473969
HaJAZ26	LOC110920913	MYC2	0.296585	0.0478918
HaJAZ19	LOC110883765	MYC2	0.295656	0.0486281
HaJAZ25	LOC110921892	MYC2	0.293879	0.0500622
HaJAZ22	LOC110891435	MYC2	-0.29376	0.0501598
HaJAZ12	LOC110867856	MYC2	-0.293127	0.0506792
HaJAZ6	LOC110894955	MYC2	0.292984	0.0507973
HaJAZ13	LOC110927470	MYC2	0.292169	0.0514745
HaJAZ17	LOC110941532	MYC2	-0.291769	0.0518094
HaJAZ11	LOC110870728	MYC2	-0.291304	0.0522007
HaJAZ7	LOC110898357	MYC2	0.290218	0.0531249
HaJAZ21	LOC110915926	MYC2	-0.28819	0.0548849
HaJAZ6	LOC110909517	MYC2	-0.287512	0.0554842
HaJAZ21	LOC110921525	MYC2	-0.286744	0.0561682
HaJAZ12	LOC110903810	MYC2	0.286121	0.0567293
HaJAZ27	LOC110941532	MYC2	-0.286	0.0568384
HaJAZ1	LOC110929639	MYC2	-0.285951	0.0568829
HaJAZ21	LOC110930936	MYC2	0.282793	0.0597989
HaJAZ16	LOC110929639	MYC2	0.282659	0.059925
HaJAZ12	LOC110916225	MYC2	-0.282497	0.0600781
HaJAZ11	LOC110939943	MYC2	-0.280223	0.0622591
HaJAZ21	LOC110902756	MYC2	0.279803	0.0626695
HaJAZ20	LOC110884801	MYC2	-0.279582	0.0628856
HaJAZ27	LOC110883765	MYC2	0.279433	0.0630318
HaJAZ7	LOC110883765	MYC2	0.279125	0.0633351
HaJAZ22	LOC110927470	MYC2	0.278621	0.0638332
HaJAZ25	LOC110921525	MYC2	-0.278512	0.0639421
HaJAZ5	LOC110942635	MYC2	0.278215	0.0642375
HaJAZ3	LOC110898357	MYC2	0.277893	0.0645598
HaJAZ14	LOC110927470	MYC2	-0.277682	0.0647708
HaJAZ17	LOC110929639	MYC2	0.277197	0.0652594
HaJAZ26	LOC110902756	MYC2	-0.277039	0.0654187
HaJAZ9	LOC110938820	MYC2	0.27698	0.0654789
HaJAZ5	LOC110903813	MYC2	0.276536	0.0659302
HaJAZ23	LOC110865020	MYC2	-0.276524	0.0659424
HaJAZ8	LOC110884034	MYC2	-0.276363	0.0661064
HaJAZ7	LOC110864405	MYC2	-0.276044	0.0664327
HaJAZ18	LOC110872071	MYC2	0.275921	0.0665583
HaJAZ26	LOC110939943	MYC2	-0.275878	0.0666023
HaJAZ8	LOC110864852	MYC2	0.274434	0.0680979
HaJAZ3	LOC110903813	MYC2	0.273945	0.0686102
HaJAZ12	LOC110864554	MYC2	0.272875	0.0697424
HaJAZ14	LOC110868122	MYC2	-0.272394	0.0702559
HaJAZ14	LOC110939943	MYC2	0.270883	0.0718894
HaJAZ24	LOC110939944	MYC2	0.270878	0.0718943
HaJAZ12	LOC110930936	MYC2	0.270123	0.0727211
HaJAZ14	LOC110879009	MYC2	-0.270049	0.0728036
HaJAZ6	LOC110884801	MYC2	-0.269574	0.073328
HaJAZ20	LOC110879009	MYC2	-0.268505	0.0745194
HaJAZ1	LOC110889336	MYC2	-0.267131	0.0760741
HaJAZ26	LOC110921525	MYC2	-0.266898	0.0763399
HaJAZ1	LOC110939943	MYC2	0.266484	0.0768149
HaJAZ3	LOC110927470	MYC2	0.266473	0.0768267
HaJAZ6	LOC110911301	MYC2	-0.266453	0.0768496
HaJAZ17	LOC110903813	MYC2	0.266373	0.0769423
HaJAZ20	LOC110867856	MYC2	-0.265917	0.0774677
HaJAZ26	LOC118486660	MYC2	-0.265761	0.0776489
HaJAZ26	LOC110927470	MYC2	0.265738	0.0776757
HaJAZ6	LOC110903813	MYC2	0.2655	0.0779513
HaJAZ18	LOC110939943	MYC2	-0.265187	0.0783165
HaJAZ1	LOC110908786	MYC2	-0.26516	0.0783476
HaJAZ21	LOC110872070	MYC2	0.264166	0.0795144
HaJAZ20	LOC110920582	MYC2	0.264065	0.0796332
HaJAZ4	LOC110929639	MYC2	0.264035	0.0796691
HaJAZ16	LOC110909517	MYC2	-0.263731	0.0800296
HaJAZ6	LOC110939943	MYC2	-0.262563	0.0814245
HaJAZ4	LOC110908786	MYC2	0.26255	0.0814405
HaJAZ23	LOC110922229	MYC2	0.262419	0.0815985
HaJAZ9	LOC110920582	MYC2	0.26195	0.082164
HaJAZ25	LOC110916972	MYC2	-0.261472	0.0827453
HaJAZ19	LOC110903813	MYC2	0.260955	0.0833765
HaJAZ15	LOC110938820	MYC2	0.260793	0.0835758
HaJAZ22	LOC110872071	MYC2	0.260546	0.0838787
HaJAZ24	LOC110872071	MYC2	0.259787	0.0848175
HaJAZ4	LOC110930936	MYC2	-0.259276	0.0854542
HaJAZ9	LOC110916972	MYC2	0.259166	0.0855917
HaJAZ17	LOC110872071	MYC2	0.259007	0.0857901
HaJAZ5	LOC110872071	MYC2	0.258932	0.0858848
HaJAZ17	LOC110870728	MYC2	-0.258831	0.0860108
HaJAZ24	LOC110910428	MYC2	0.258657	0.0862304
HaJAZ16	LOC110883765	MYC2	0.258577	0.0863302
HaJAZ25	LOC110921991	MYC2	0.258242	0.0867527
HaJAZ13	LOC110908786	MYC2	0.257003	0.0883297
HaJAZ11	LOC110903813	MYC2	0.256789	0.0886045
HaJAZ19	LOC110891435	MYC2	-0.256629	0.08881
HaJAZ2	LOC110929639	MYC2	-0.256508	0.0889661
HaJAZ26	LOC110922229	MYC2	0.255978	0.0896514
HaJAZ27	LOC110920582	MYC2	0.255274	0.090568
HaJAZ19	LOC110927470	MYC2	0.25527	0.0905724
HaJAZ27	LOC110891435	MYC2	-0.255055	0.0908548
HaJAZ4	LOC110939944	MYC2	0.254948	0.0909952
HaJAZ16	LOC110902756	MYC2	0.254911	0.0910435
HaJAZ22	LOC110930936	MYC2	-0.254778	0.0912172
HaJAZ1	LOC110930602	MYC2	0.254695	0.0913268
HaJAZ9	LOC110869044	MYC2	-0.254235	0.0919329
HaJAZ9	LOC110878446	MYC2	0.253103	0.0934391
HaJAZ3	LOC110864405	MYC2	-0.252661	0.0940324
HaJAZ15	LOC110927470	MYC2	0.252203	0.0946502
HaJAZ20	LOC110865020	MYC2	0.251218	0.0959894
HaJAZ24	LOC110903813	MYC2	0.250162	0.0974419
HaJAZ22	LOC110870728	MYC2	-0.250092	0.097538
HaJAZ11	LOC110883765	MYC2	0.249536	0.0983105
HaJAZ26	LOC110898357	MYC2	0.249401	0.0984991
HaJAZ7	LOC110938820	MYC2	0.248647	0.0995543
HaJAZ19	LOC110870728	MYC2	-0.24849	0.0997755
HaJAZ6	LOC110883765	MYC2	0.248345	0.0999788
HaJAZ8	LOC110879009	MYC2	0.247256	0.101524
HaJAZ26	LOC110930602	MYC2	0.2468	0.102178
HaJAZ23	LOC110869045	MYC2	0.24676	0.102235
HaJAZ5	LOC110878446	MYC2	0.246473	0.102648
HaJAZ15	LOC110929639	MYC2	0.245441	0.104141
HaJAZ10	LOC110920913	MYC2	0.245223	0.104458
HaJAZ25	LOC110873092	MYC2	-0.245171	0.104534
HaJAZ12	LOC110910428	MYC2	-0.244846	0.10501
HaJAZ18	LOC110927470	MYC2	0.244693	0.105234
HaJAZ18	LOC110920582	MYC2	0.244591	0.105383
HaJAZ3	LOC110883765	MYC2	0.244524	0.105481
HaJAZ1	LOC110915926	MYC2	0.244307	0.105802
HaJAZ13	LOC110938820	MYC2	0.244008	0.106242
HaJAZ18	LOC110930460	MYC2	0.243478	0.107028
HaJAZ18	LOC110908786	MYC2	0.241524	0.109963
HaJAZ25	LOC110908786	MYC2	-0.241453	0.11007
HaJAZ9	LOC110916225	MYC2	-0.241451	0.110073
HaJAZ7	LOC110903813	MYC2	0.241409	0.110136
HaJAZ10	LOC118489004	MYC2	-0.240706	0.111208
HaJAZ9	LOC110941652	MYC2	0.23989	0.112462
HaJAZ4	LOC110870728	MYC2	-0.239752	0.112675
HaJAZ9	LOC110883765	MYC2	0.239233	0.11348
HaJAZ22	LOC110883765	MYC2	0.238082	0.11528
HaJAZ8	LOC110911301	MYC2	0.238032	0.115358
HaJAZ20	LOC110891435	MYC2	-0.237759	0.115788
HaJAZ5	LOC110879009	MYC2	-0.23686	0.117214
HaJAZ11	LOC110929639	MYC2	0.236627	0.117585
HaJAZ12	LOC110891007	MYC2	0.236117	0.118401
HaJAZ27	LOC110930602	MYC2	-0.235934	0.118695
HaJAZ11	LOC110911301	MYC2	0.235907	0.118739
HaJAZ21	LOC110920798	MYC2	0.2358	0.11891
HaJAZ19	LOC110903810	MYC2	0.235631	0.119183
HaJAZ3	LOC110921892	MYC2	-0.235562	0.119295
HaJAZ27	LOC110922229	MYC2	0.235517	0.119366
HaJAZ14	LOC118486660	MYC2	-0.235395	0.119563
HaJAZ9	LOC110927470	MYC2	0.2349	0.120366
HaJAZ9	LOC110868123	MYC2	-0.234765	0.120586
HaJAZ12	LOC110868122	MYC2	0.234499	0.121019
HaJAZ11	LOC110916972	MYC2	-0.234488	0.121037
HaJAZ17	LOC110883765	MYC2	0.234325	0.121303
HaJAZ20	LOC110908786	MYC2	0.233898	0.122003
HaJAZ13	LOC110930602	MYC2	-0.233198	0.123157
HaJAZ26	LOC110908786	MYC2	-0.233099	0.12332
HaJAZ15	LOC110870728	MYC2	-0.232614	0.124125
HaJAZ21	LOC110903813	MYC2	0.232452	0.124394
HaJAZ27	LOC110930460	MYC2	0.232389	0.124498
HaJAZ23	LOC110903813	MYC2	0.232368	0.124534
HaJAZ14	LOC110889336	MYC2	0.232363	0.124542
HaJAZ23	LOC110939943	MYC2	-0.232078	0.125019
HaJAZ18	LOC110939944	MYC2	0.231998	0.125153
HaJAZ8	LOC110930460	MYC2	0.231725	0.12561
HaJAZ22	LOC110925916	MYC2	0.231198	0.126496
HaJAZ19	LOC110938820	MYC2	0.230496	0.127685
HaJAZ6	LOC110921892	MYC2	-0.229854	0.128778
HaJAZ21	LOC110890823	MYC2	0.229417	0.129527
HaJAZ24	LOC110920582	MYC2	0.228977	0.130285
HaJAZ3	LOC110909517	MYC2	-0.228709	0.130747
HaJAZ1	LOC110925916	MYC2	-0.228349	0.13137
HaJAZ16	LOC110921892	MYC2	-0.228173	0.131676
HaJAZ17	LOC110938820	MYC2	0.227328	0.133151
HaJAZ26	LOC110891435	MYC2	-0.226847	0.133997
HaJAZ17	LOC110927470	MYC2	0.226838	0.134012
HaJAZ27	LOC110921892	MYC2	-0.226137	0.135251
HaJAZ25	LOC110890823	MYC2	0.225925	0.135628
HaJAZ21	LOC110929639	MYC2	-0.224944	0.13738
HaJAZ13	LOC110942635	MYC2	0.224839	0.137568
HaJAZ18	LOC110925916	MYC2	0.224331	0.138483
HaJAZ3	LOC110930460	MYC2	0.224157	0.138797
HaJAZ4	LOC110921892	MYC2	-0.223173	0.140583
HaJAZ9	LOC110903813	MYC2	0.22246	0.141889
HaJAZ25	LOC110883765	MYC2	-0.222112	0.14253
HaJAZ22	LOC110911301	MYC2	0.221973	0.142788
HaJAZ2	LOC110920798	MYC2	-0.221073	0.144457
HaJAZ9	LOC110868738	MYC2	-0.220469	0.145584
HaJAZ21	LOC110909517	MYC2	0.220413	0.145688
HaJAZ13	LOC110921892	MYC2	-0.219792	0.146856
HaJAZ25	LOC110938820	MYC2	0.219223	0.147931
HaJAZ25	LOC110884801	MYC2	0.219152	0.148066
HaJAZ15	LOC110903810	MYC2	0.219104	0.148156
HaJAZ11	LOC110872071	MYC2	0.218377	0.149541
HaJAZ14	LOC110911301	MYC2	0.218207	0.149866
HaJAZ24	LOC110939942	MYC2	0.217964	0.150331
HaJAZ6	LOC110890823	MYC2	-0.217742	0.150757
HaJAZ18	LOC110909517	MYC2	-0.217566	0.151097
HaJAZ25	LOC110925650	MYC2	-0.217352	0.15151
HaJAZ1	LOC110868738	MYC2	0.216863	0.152454
HaJAZ2	LOC110891435	MYC2	0.21648	0.153198
HaJAZ27	LOC110872071	MYC2	0.216358	0.153435
HaJAZ3	LOC110891435	MYC2	-0.216344	0.153461
HaJAZ5	LOC110884801	MYC2	-0.216262	0.153621
HaJAZ15	LOC110908786	MYC2	0.216188	0.153766
HaJAZ26	LOC110921991	MYC2	0.215828	0.154469
HaJAZ12	LOC110868738	MYC2	-0.215818	0.154488
HaJAZ18	LOC110870728	MYC2	-0.214856	0.15638
HaJAZ15	LOC110872071	MYC2	0.214668	0.156751
HaJAZ5	LOC110891435	MYC2	-0.214418	0.157247
HaJAZ20	LOC110875164	MYC2	-0.214009	0.158057
HaJAZ14	LOC110938820	MYC2	-0.213677	0.15872
HaJAZ23	LOC110883765	MYC2	0.213214	0.159646
HaJAZ8	LOC118486660	MYC2	-0.213107	0.159861
HaJAZ25	LOC110939944	MYC2	-0.213044	0.159986
HaJAZ19	LOC110898357	MYC2	0.212823	0.16043
HaJAZ22	LOC110939943	MYC2	-0.212542	0.160996
HaJAZ21	LOC110920913	MYC2	0.212249	0.161588
HaJAZ5	LOC110899121	MYC2	0.211926	0.162242
HaJAZ1	LOC110939942	MYC2	-0.211799	0.162501
HaJAZ24	LOC110938820	MYC2	0.211798	0.162502
HaJAZ6	LOC110865020	MYC2	-0.211231	0.163657
HaJAZ27	LOC110864405	MYC2	-0.211027	0.164072
HaJAZ6	LOC110872070	MYC2	-0.210866	0.164402
HaJAZ23	LOC110909517	MYC2	-0.210802	0.164534
HaJAZ25	LOC110939941	MYC2	-0.210678	0.164788
HaJAZ5	LOC110894955	MYC2	0.210556	0.165038
HaJAZ2	LOC110921991	MYC2	0.210085	0.166006
HaJAZ14	LOC110920582	MYC2	-0.209723	0.166753
HaJAZ1	LOC110903810	MYC2	-0.209644	0.166918
HaJAZ22	LOC110916972	MYC2	-0.208767	0.16874
HaJAZ5	LOC110930460	MYC2	0.208655	0.168974
HaJAZ14	LOC110920913	MYC2	0.208546	0.169202
HaJAZ1	LOC110939941	MYC2	0.207902	0.170552
HaJAZ21	LOC110939941	MYC2	0.20777	0.17083
HaJAZ16	LOC110903813	MYC2	0.207756	0.170859
HaJAZ14	LOC110867856	MYC2	0.207309	0.171802
HaJAZ14	LOC110922229	MYC2	-0.20636	0.173818
HaJAZ9	LOC110899121	MYC2	0.206171	0.174219
HaJAZ25	LOC110915050	MYC2	0.206142	0.174281
HaJAZ20	LOC110939941	MYC2	0.205565	0.175517
HaJAZ9	LOC110915926	MYC2	0.20546	0.175742
HaJAZ10	LOC110864554	MYC2	-0.205357	0.175965
HaJAZ9	LOC110898357	MYC2	0.205278	0.176135
HaJAZ2	LOC110938820	MYC2	0.204985	0.176766
HaJAZ27	LOC110925916	MYC2	0.204742	0.177291
HaJAZ18	LOC110921892	MYC2	-0.204171	0.178528
HaJAZ16	LOC110941532	MYC2	-0.204112	0.178656
HaJAZ21	LOC110884801	MYC2	-0.2039	0.179118
HaJAZ8	LOC110873092	MYC2	-0.203217	0.180611
HaJAZ4	LOC110891435	MYC2	-0.202919	0.181264
HaJAZ2	LOC110873092	MYC2	-0.202833	0.181453
HaJAZ3	LOC110938820	MYC2	0.202612	0.181938
HaJAZ13	LOC110903810	MYC2	0.202187	0.182878
HaJAZ9	LOC110939942	MYC2	-0.201941	0.183422
HaJAZ10	LOC110939943	MYC2	0.201736	0.183876
HaJAZ18	LOC110891435	MYC2	-0.201238	0.184984
HaJAZ2	LOC110920913	MYC2	-0.200762	0.186046
HaJAZ24	LOC110883765	MYC2	0.200612	0.186383
HaJAZ12	LOC110916972	MYC2	0.20038	0.186903
HaJAZ9	LOC110864405	MYC2	0.200312	0.187056
HaJAZ11	LOC110920582	MYC2	0.200284	0.187118
HaJAZ3	LOC110872071	MYC2	0.199928	0.18792
HaJAZ21	LOC110930602	MYC2	-0.199648	0.188552
HaJAZ20	LOC110920913	MYC2	-0.19929	0.189362
HaJAZ22	LOC110884801	MYC2	0.198408	0.191368
HaJAZ22	LOC110903813	MYC2	0.197416	0.193644
HaJAZ14	LOC110921525	MYC2	0.195982	0.196965
HaJAZ26	LOC110942635	MYC2	-0.195209	0.198772
HaJAZ12	LOC110870728	MYC2	0.194914	0.199465
HaJAZ19	LOC110925916	MYC2	0.194895	0.199511
HaJAZ6	LOC110879009	MYC2	-0.194026	0.201561
HaJAZ3	LOC110942635	MYC2	0.193562	0.202662
HaJAZ4	LOC110939943	MYC2	-0.192609	0.204938
HaJAZ12	LOC110865020	MYC2	0.192282	0.205722
HaJAZ8	LOC110915926	MYC2	0.19178	0.206931
HaJAZ1	LOC110910428	MYC2	-0.190798	0.20931
HaJAZ5	LOC110921892	MYC2	-0.190602	0.209786
HaJAZ2	LOC110908786	MYC2	-0.190296	0.210534
HaJAZ19	LOC110941532	MYC2	-0.190237	0.210676
HaJAZ1	LOC110872070	MYC2	0.19022	0.210718
HaJAZ25	LOC110903810	MYC2	0.190081	0.211058
HaJAZ4	LOC110920582	MYC2	0.189998	0.211261
HaJAZ17	LOC110903810	MYC2	0.189989	0.211284
HaJAZ25	LOC110864554	MYC2	0.189553	0.212353
HaJAZ25	LOC110898357	MYC2	-0.189336	0.212886
HaJAZ22	LOC110864852	MYC2	0.189129	0.213396
HaJAZ14	LOC110873092	MYC2	0.189124	0.21341
HaJAZ19	LOC110908786	MYC2	0.188667	0.214538
HaJAZ26	LOC110878446	MYC2	-0.188451	0.215073
HaJAZ21	LOC110939944	MYC2	0.188251	0.215569
HaJAZ12	LOC110927470	MYC2	0.187911	0.216414
HaJAZ5	LOC110909517	MYC2	-0.187886	0.216477
HaJAZ25	LOC110911520	MYC2	-0.187677	0.216998
HaJAZ27	LOC110903813	MYC2	0.187273	0.218007
HaJAZ20	LOC110878446	MYC2	0.187042	0.218586
HaJAZ5	LOC110883765	MYC2	0.186462	0.220041
HaJAZ26	LOC110938820	MYC2	0.186271	0.220522
HaJAZ21	LOC110925916	MYC2	-0.186172	0.220773
HaJAZ8	LOC110930936	MYC2	0.185428	0.222657
HaJAZ15	LOC110921892	MYC2	-0.184775	0.224319
HaJAZ14	LOC110864852	MYC2	-0.184379	0.225332
HaJAZ7	LOC110903810	MYC2	0.184195	0.225802
HaJAZ11	LOC110910428	MYC2	0.183121	0.228566
HaJAZ15	LOC110883765	MYC2	0.183053	0.228744
HaJAZ9	LOC110930602	MYC2	-0.182894	0.229155
HaJAZ9	LOC110903810	MYC2	0.182801	0.229394
HaJAZ7	LOC110868738	MYC2	-0.182687	0.22969
HaJAZ5	LOC110875164	MYC2	-0.182455	0.230293
HaJAZ24	LOC110929639	MYC2	0.182413	0.230402
HaJAZ7	LOC110920582	MYC2	0.182327	0.230625
HaJAZ9	LOC110894955	MYC2	0.182326	0.230629
HaJAZ11	LOC110903810	MYC2	0.1823	0.230695
HaJAZ6	LOC110868738	MYC2	-0.182142	0.231107
HaJAZ20	LOC110894955	MYC2	0.181865	0.231829
HaJAZ25	LOC110864852	MYC2	0.181726	0.232193
HaJAZ12	LOC110921892	MYC2	0.1817	0.232259
HaJAZ27	LOC110894955	MYC2	0.181354	0.233167
HaJAZ14	LOC110865020	MYC2	0.181327	0.233237
HaJAZ8	LOC110869045	MYC2	-0.181132	0.233748
HaJAZ7	LOC110921892	MYC2	-0.180996	0.234106
HaJAZ1	LOC110902756	MYC2	-0.180558	0.235259
HaJAZ4	LOC110942635	MYC2	0.180356	0.235791
HaJAZ5	LOC110927470	MYC2	0.179554	0.237915
HaJAZ16	LOC110939944	MYC2	0.179532	0.237975
HaJAZ23	LOC110921892	MYC2	-0.179357	0.238441
HaJAZ7	LOC110942635	MYC2	0.179158	0.23897
HaJAZ17	LOC110908786	MYC2	0.178132	0.241715
HaJAZ17	LOC110921892	MYC2	-0.17765	0.243011
HaJAZ5	LOC110872070	MYC2	-0.177437	0.243586
HaJAZ24	LOC110922229	MYC2	-0.177399	0.243689
HaJAZ26	LOC110870728	MYC2	0.176416	0.246355
HaJAZ18	LOC110898357	MYC2	0.176159	0.247054
HaJAZ7	LOC110939941	MYC2	-0.176132	0.247126
HaJAZ5	LOC110939942	MYC2	0.175924	0.247695
HaJAZ24	LOC110921892	MYC2	-0.175814	0.247994
HaJAZ11	LOC110891435	MYC2	-0.175727	0.248234
HaJAZ20	LOC110890823	MYC2	-0.175725	0.248237
HaJAZ13	LOC110920582	MYC2	0.175402	0.249121
HaJAZ19	LOC110872071	MYC2	0.175389	0.249157
HaJAZ5	LOC110868738	MYC2	-0.175194	0.249694
HaJAZ10	LOC110864852	MYC2	-0.174781	0.250828
HaJAZ19	LOC110939941	MYC2	-0.174005	0.252971
HaJAZ15	LOC110868738	MYC2	-0.173546	0.254246
HaJAZ11	LOC110925916	MYC2	0.173443	0.254531
HaJAZ26	LOC110909517	MYC2	0.173187	0.255245
HaJAZ18	LOC110939942	MYC2	0.172915	0.256004
HaJAZ18	LOC110883765	MYC2	0.172687	0.256639
HaJAZ11	LOC110927470	MYC2	0.172358	0.25756
HaJAZ27	LOC110868738	MYC2	-0.172356	0.257566
HaJAZ13	LOC110891435	MYC2	-0.172204	0.257993
HaJAZ16	LOC118486660	MYC2	0.171761	0.259237
HaJAZ16	LOC110872070	MYC2	-0.170866	0.261765
HaJAZ9	LOC110879009	MYC2	0.170598	0.262526
HaJAZ25	LOC110894955	MYC2	-0.170416	0.263042
HaJAZ8	LOC110939941	MYC2	-0.170289	0.263403
HaJAZ7	LOC110922229	MYC2	0.170243	0.263536
HaJAZ13	LOC110870728	MYC2	-0.169923	0.264448
HaJAZ8	LOC110921525	MYC2	-0.169161	0.266627
HaJAZ3	LOC110925916	MYC2	0.16915	0.266659
HaJAZ2	LOC110872071	MYC2	-0.168916	0.26733
HaJAZ24	LOC110903810	MYC2	0.168844	0.267538
HaJAZ8	LOC110911520	MYC2	-0.168799	0.267666
HaJAZ17	LOC110920582	MYC2	0.168609	0.268215
HaJAZ19	LOC110921892	MYC2	-0.1684	0.268815
HaJAZ20	LOC110916972	MYC2	-0.168381	0.26887
HaJAZ18	LOC110941532	MYC2	-0.168341	0.268987
HaJAZ5	LOC110864852	MYC2	-0.16833	0.269018
HaJAZ4	LOC110878446	MYC2	0.168265	0.269205
HaJAZ17	LOC110916972	MYC2	-0.167992	0.269994
HaJAZ5	LOC110898357	MYC2	0.167931	0.270171
HaJAZ11	LOC110921892	MYC2	-0.167699	0.270843
HaJAZ10	LOC110939942	MYC2	0.166647	0.273903
HaJAZ26	LOC110890823	MYC2	0.16648	0.274392
HaJAZ13	LOC110925916	MYC2	0.166389	0.274658
HaJAZ8	LOC110941532	MYC2	0.165493	0.277287
HaJAZ20	LOC110864405	MYC2	-0.165028	0.278658
HaJAZ21	LOC110879009	MYC2	-0.165002	0.278734
HaJAZ20	LOC110925916	MYC2	-0.164975	0.278815
HaJAZ20	LOC110930692	MYC2	-0.164916	0.278988
HaJAZ17	LOC110921525	MYC2	-0.164533	0.280122
HaJAZ25	LOC110891007	MYC2	-0.164475	0.280294
HaJAZ26	LOC110921892	MYC2	0.164456	0.28035
HaJAZ26	LOC118489004	MYC2	0.1644	0.280516
HaJAZ23	LOC110891435	MYC2	-0.164379	0.280579
HaJAZ15	LOC110911301	MYC2	0.16435	0.280666
HaJAZ25	LOC110941532	MYC2	0.163836	0.282194
HaJAZ1	LOC110870728	MYC2	0.163182	0.284145
HaJAZ20	LOC110864852	MYC2	-0.162964	0.284797
HaJAZ27	LOC110916225	MYC2	-0.162701	0.285586
HaJAZ13	LOC110909517	MYC2	-0.162165	0.287198
HaJAZ5	LOC110903810	MYC2	0.161869	0.288091
HaJAZ1	LOC110927470	MYC2	-0.161805	0.288283
HaJAZ22	LOC110903810	MYC2	0.161769	0.288393
HaJAZ19	LOC110910428	MYC2	0.161703	0.288592
HaJAZ18	LOC110916972	MYC2	-0.16127	0.289903
HaJAZ8	LOC110868123	MYC2	0.161169	0.290208
HaJAZ24	LOC110909517	MYC2	-0.160218	0.293102
HaJAZ4	LOC110872070	MYC2	-0.159581	0.295051
HaJAZ24	LOC110875164	MYC2	-0.159301	0.295911
HaJAZ26	LOC110930460	MYC2	0.159113	0.296488
HaJAZ24	LOC110872070	MYC2	-0.159056	0.296664
HaJAZ8	LOC110921991	MYC2	0.159011	0.296802
HaJAZ4	LOC110927470	MYC2	0.158778	0.297519
HaJAZ13	LOC110922229	MYC2	0.158611	0.298033
HaJAZ27	LOC110884801	MYC2	-0.158148	0.299464
HaJAZ18	LOC110942635	MYC2	0.157506	0.301456
HaJAZ19	LOC110920582	MYC2	0.157386	0.301829
HaJAZ13	LOC110941532	MYC2	-0.157233	0.302304
HaJAZ26	LOC110939941	MYC2	-0.156967	0.303134
HaJAZ19	LOC110911301	MYC2	0.156917	0.303288
HaJAZ3	LOC110878446	MYC2	0.156346	0.305076
HaJAZ20	LOC110927470	MYC2	-0.155936	0.306361
HaJAZ2	LOC110910428	MYC2	0.155333	0.308257
HaJAZ16	LOC110898357	MYC2	0.155313	0.30832
HaJAZ22	LOC110938820	MYC2	0.154754	0.310086
HaJAZ16	LOC110872071	MYC2	0.154742	0.310126
HaJAZ20	LOC110925650	MYC2	0.154397	0.311219
HaJAZ1	LOC110938820	MYC2	-0.154082	0.312219
HaJAZ10	LOC110894955	MYC2	-0.154066	0.31227
HaJAZ27	LOC110909517	MYC2	-0.153312	0.314672
HaJAZ12	LOC118489004	MYC2	0.153042	0.315534
HaJAZ1	LOC110875164	MYC2	0.153027	0.315583
HaJAZ7	LOC110925916	MYC2	0.152834	0.316201
HaJAZ15	LOC110942635	MYC2	0.152801	0.316306
HaJAZ9	LOC110922229	MYC2	0.152604	0.316938
HaJAZ20	LOC110942635	MYC2	0.152352	0.317749
HaJAZ14	LOC110921892	MYC2	0.152326	0.317831
HaJAZ9	LOC110921525	MYC2	-0.151997	0.318891
HaJAZ23	LOC110920582	MYC2	0.151958	0.319016
HaJAZ8	LOC110872070	MYC2	-0.151932	0.319099
HaJAZ25	LOC110916225	MYC2	0.15192	0.319137
HaJAZ10	LOC110868123	MYC2	-0.151841	0.319395
HaJAZ10	LOC110939944	MYC2	0.151833	0.319418
HaJAZ20	LOC110939943	MYC2	-0.151725	0.319766
HaJAZ8	LOC110920798	MYC2	0.15135	0.320978
HaJAZ12	LOC110930602	MYC2	0.15113	0.32169
HaJAZ26	LOC110930692	MYC2	-0.151118	0.32173
HaJAZ26	LOC110916225	MYC2	-0.150954	0.322262
HaJAZ24	LOC110911301	MYC2	0.150839	0.322634
HaJAZ24	LOC110925916	MYC2	0.150669	0.323187
HaJAZ4	LOC110916972	MYC2	-0.150624	0.323332
HaJAZ17	LOC110911301	MYC2	0.150028	0.325272
HaJAZ13	LOC110911301	MYC2	0.149634	0.326558
HaJAZ7	LOC110870728	MYC2	-0.149369	0.327428
HaJAZ3	LOC110875164	MYC2	-0.149164	0.3281
HaJAZ3	LOC110903810	MYC2	0.148714	0.329576
HaJAZ12	LOC110922229	MYC2	0.148708	0.329598
HaJAZ26	LOC110891007	MYC2	0.148465	0.330397
HaJAZ26	LOC110915050	MYC2	0.148406	0.330589
HaJAZ22	LOC110868738	MYC2	-0.14814	0.331469
HaJAZ22	LOC110920798	MYC2	-0.147642	0.333115
HaJAZ8	LOC110925916	MYC2	0.147336	0.334128
HaJAZ14	LOC110925916	MYC2	-0.146892	0.335604
HaJAZ23	LOC110930602	MYC2	-0.146671	0.336338
HaJAZ25	LOC110925916	MYC2	-0.14594	0.338778
HaJAZ10	LOC110917936	MYC2	-0.145761	0.339378
HaJAZ16	LOC110865020	MYC2	-0.145704	0.33957
HaJAZ10	LOC110930460	MYC2	-0.145471	0.340351
HaJAZ20	LOC110922229	MYC2	-0.144818	0.342544
HaJAZ20	LOC110915926	MYC2	-0.144478	0.343692
HaJAZ15	LOC110920582	MYC2	0.144256	0.344442
HaJAZ8	LOC110909517	MYC2	0.143874	0.345734
HaJAZ7	LOC110909517	MYC2	-0.143751	0.346152
HaJAZ7	LOC110916225	MYC2	-0.143012	0.348662
HaJAZ4	LOC110903810	MYC2	0.142993	0.348728
HaJAZ7	LOC110872071	MYC2	0.142963	0.348829
HaJAZ12	LOC110894955	MYC2	-0.142767	0.349497
HaJAZ26	LOC110883765	MYC2	0.142283	0.351151
HaJAZ10	LOC110903813	MYC2	0.142236	0.351311
HaJAZ16	LOC110938820	MYC2	0.14147	0.353937
HaJAZ3	LOC110868738	MYC2	-0.141136	0.355087
HaJAZ21	LOC110894021	MYC2	-0.141074	0.3553
HaJAZ4	LOC110939942	MYC2	0.140233	0.358204
HaJAZ8	LOC110884801	MYC2	0.139962	0.359143
HaJAZ25	LOC110894021	MYC2	-0.13986	0.359498
HaJAZ4	LOC110883765	MYC2	0.139459	0.360891
HaJAZ10	LOC110884034	MYC2	-0.139274	0.361536
HaJAZ4	LOC118486660	MYC2	-0.138482	0.364299
HaJAZ13	LOC110939941	MYC2	-0.138471	0.364336
HaJAZ17	LOC110868738	MYC2	-0.138378	0.364663
HaJAZ13	LOC110868738	MYC2	-0.137643	0.36724
HaJAZ21	LOC118489004	MYC2	-0.137099	0.369153
HaJAZ11	LOC110909517	MYC2	-0.136974	0.369594
HaJAZ15	LOC110916972	MYC2	-0.136202	0.372325
HaJAZ25	LOC110942635	MYC2	-0.136038	0.372906
HaJAZ21	LOC110878446	MYC2	0.135851	0.373569
HaJAZ8	LOC110939943	MYC2	-0.135662	0.374242
HaJAZ25	LOC110869045	MYC2	-0.135267	0.375646
HaJAZ23	LOC110864405	MYC2	-0.135052	0.376413
HaJAZ13	LOC118486660	MYC2	-0.134724	0.377583
HaJAZ8	LOC110908786	MYC2	-0.134628	0.377928
HaJAZ1	LOC110864405	MYC2	0.134474	0.378479
HaJAZ9	LOC110889336	MYC2	0.133947	0.380365
HaJAZ17	LOC110939941	MYC2	-0.133809	0.38086
HaJAZ20	LOC110870728	MYC2	-0.133617	0.381552
HaJAZ2	LOC110930936	MYC2	-0.133249	0.382875
HaJAZ2	LOC110889336	MYC2	0.132948	0.38396
HaJAZ21	LOC110869044	MYC2	0.132756	0.384655
HaJAZ4	LOC110879009	MYC2	-0.132491	0.385612
HaJAZ14	LOC110925650	MYC2	-0.131987	0.387438
HaJAZ20	LOC110903810	MYC2	0.131864	0.387887
HaJAZ5	LOC110916225	MYC2	-0.131624	0.388757
HaJAZ18	LOC110903813	MYC2	0.131604	0.388832
HaJAZ5	LOC110925916	MYC2	0.131415	0.38952
HaJAZ20	LOC110929639	MYC2	0.130599	0.392495
HaJAZ24	LOC110941532	MYC2	-0.130126	0.394224
HaJAZ25	LOC110872070	MYC2	-0.129817	0.395361
HaJAZ15	LOC110916225	MYC2	-0.129731	0.395674
HaJAZ15	LOC110939941	MYC2	-0.129663	0.395926
HaJAZ26	LOC110894955	MYC2	-0.129651	0.395969
HaJAZ20	LOC110884034	MYC2	0.129587	0.396206
HaJAZ19	LOC110909517	MYC2	-0.129577	0.396242
HaJAZ15	LOC110878446	MYC2	0.129496	0.39654
HaJAZ23	LOC110868738	MYC2	-0.129416	0.396834
HaJAZ15	LOC118486660	MYC2	-0.129184	0.397686
HaJAZ20	LOC110872070	MYC2	0.129079	0.398075
HaJAZ15	LOC110899121	MYC2	0.128926	0.398638
HaJAZ5	LOC110939944	MYC2	0.128884	0.398793
HaJAZ16	LOC110916972	MYC2	-0.128874	0.398831
HaJAZ22	LOC110921892	MYC2	-0.128767	0.399225
HaJAZ2	LOC110864852	MYC2	-0.128645	0.399676
HaJAZ25	LOC110903813	MYC2	-0.128523	0.400127
HaJAZ16	LOC110927470	MYC2	0.128364	0.400715
HaJAZ21	LOC110864852	MYC2	-0.128201	0.401317
HaJAZ11	LOC110939941	MYC2	-0.127809	0.402773
HaJAZ19	LOC110868738	MYC2	-0.127799	0.402809
HaJAZ14	LOC110917936	MYC2	-0.12757	0.403658
HaJAZ2	LOC110922229	MYC2	-0.127538	0.403777
HaJAZ11	LOC110898357	MYC2	0.12712	0.405333
HaJAZ10	LOC110869044	MYC2	-0.126938	0.406012
HaJAZ10	LOC110925650	MYC2	-0.126801	0.406523
HaJAZ9	LOC110930460	MYC2	0.126558	0.407428
HaJAZ3	LOC110939941	MYC2	-0.126505	0.407628
HaJAZ21	LOC110921991	MYC2	-0.12612	0.409067
HaJAZ10	LOC110938820	MYC2	-0.126073	0.409244
HaJAZ15	LOC110925916	MYC2	0.126032	0.409398
HaJAZ20	LOC110916225	MYC2	-0.125864	0.410027
HaJAZ11	LOC110939944	MYC2	0.125808	0.410238
HaJAZ3	LOC110899121	MYC2	0.125796	0.410284
HaJAZ4	LOC110938820	MYC2	0.125748	0.410462
HaJAZ5	LOC110870728	MYC2	-0.125213	0.412474
HaJAZ12	LOC110869045	MYC2	-0.125118	0.412828
HaJAZ1	LOC110921525	MYC2	0.12439	0.415576
HaJAZ3	LOC110922229	MYC2	0.12433	0.415801
HaJAZ21	LOC110921892	MYC2	0.124053	0.416851
HaJAZ18	LOC110878446	MYC2	0.123982	0.417117
HaJAZ18	LOC110910428	MYC2	0.122752	0.421791
HaJAZ14	LOC110930602	MYC2	-0.122708	0.421957
HaJAZ25	LOC110910428	MYC2	-0.122255	0.423688
HaJAZ12	LOC110864405	MYC2	0.121904	0.425027
HaJAZ27	LOC110875164	MYC2	-0.121625	0.426098
HaJAZ16	LOC110903810	MYC2	0.121434	0.426832
HaJAZ11	LOC110878446	MYC2	0.121218	0.427661
HaJAZ26	LOC110872071	MYC2	-0.121079	0.428193
HaJAZ8	LOC110903813	MYC2	-0.120653	0.429832
HaJAZ14	LOC110894021	MYC2	0.120636	0.429896
HaJAZ19	LOC110916972	MYC2	-0.120545	0.430248
HaJAZ21	LOC110891435	MYC2	-0.12039	0.430845
HaJAZ25	LOC110915926	MYC2	0.120093	0.431992
HaJAZ6	LOC110870728	MYC2	0.119994	0.432374
HaJAZ3	LOC110916225	MYC2	-0.119578	0.433983
HaJAZ15	LOC110898357	MYC2	0.118703	0.437376
HaJAZ14	LOC110868123	MYC2	0.118064	0.439866
HaJAZ2	LOC110894021	MYC2	-0.118047	0.439933
HaJAZ10	LOC110920582	MYC2	-0.118033	0.439988
HaJAZ21	LOC110915050	MYC2	-0.117668	0.441414
HaJAZ4	LOC110884801	MYC2	-0.117453	0.442255
HaJAZ2	LOC110864405	MYC2	-0.116861	0.444573
HaJAZ3	LOC110939942	MYC2	0.11683	0.444694
HaJAZ7	LOC110911301	MYC2	0.115456	0.450104
HaJAZ1	LOC110872071	MYC2	-0.114828	0.452589
HaJAZ10	LOC110927470	MYC2	-0.114734	0.452963
HaJAZ11	LOC110875164	MYC2	-0.114563	0.45364
HaJAZ2	LOC110879009	MYC2	0.114506	0.453866
HaJAZ17	LOC110925916	MYC2	0.114307	0.45466
HaJAZ14	LOC110911520	MYC2	0.114039	0.455725
HaJAZ14	LOC110864405	MYC2	-0.11397	0.455998
HaJAZ3	LOC110910428	MYC2	0.113852	0.456468
HaJAZ21	LOC110875164	MYC2	-0.113816	0.456612
HaJAZ8	LOC110930692	MYC2	-0.113544	0.457694
HaJAZ2	LOC110930602	MYC2	0.11346	0.45803
HaJAZ22	LOC110898357	MYC2	0.113092	0.459497
HaJAZ6	LOC110875164	MYC2	-0.112981	0.45994
HaJAZ17	LOC110939944	MYC2	0.112815	0.460605
HaJAZ7	LOC110921525	MYC2	-0.1127	0.461065
HaJAZ1	LOC110884801	MYC2	0.11259	0.461506
HaJAZ17	LOC110898357	MYC2	0.112424	0.462172
HaJAZ2	LOC110939943	MYC2	0.112292	0.462701
HaJAZ11	LOC110899121	MYC2	0.111677	0.465172
HaJAZ8	LOC110872071	MYC2	-0.111491	0.465919
HaJAZ8	LOC110898357	MYC2	-0.111392	0.466317
HaJAZ19	LOC110915926	MYC2	0.111238	0.466937
HaJAZ6	LOC110939942	MYC2	0.111119	0.467417
HaJAZ14	LOC110899121	MYC2	-0.111113	0.467442
HaJAZ8	LOC110929639	MYC2	-0.111111	0.467448
HaJAZ27	LOC110879009	MYC2	-0.111085	0.467553
HaJAZ2	LOC110883765	MYC2	-0.110487	0.469969
HaJAZ2	LOC110891007	MYC2	-0.110487	0.469969
HaJAZ11	LOC110941532	MYC2	-0.110459	0.470084
HaJAZ25	LOC110864405	MYC2	-0.110106	0.471512
HaJAZ26	LOC110864405	MYC2	-0.110069	0.471661
HaJAZ16	LOC110911301	MYC2	-0.109717	0.473089
HaJAZ17	LOC118486660	MYC2	-0.109613	0.473509
HaJAZ2	LOC110884034	MYC2	0.109442	0.474204
HaJAZ9	LOC110872071	MYC2	0.109433	0.47424
HaJAZ8	LOC110939944	MYC2	-0.109138	0.475441
HaJAZ5	LOC110910428	MYC2	-0.108795	0.476839
HaJAZ19	LOC110942635	MYC2	0.108697	0.477236
HaJAZ27	LOC110878446	MYC2	0.108215	0.479206
HaJAZ14	LOC110903810	MYC2	-0.107735	0.481166
HaJAZ7	LOC118486660	MYC2	-0.107542	0.481958
HaJAZ20	LOC118486660	MYC2	-0.107484	0.482195
HaJAZ26	LOC110899121	MYC2	-0.106919	0.484514
HaJAZ21	LOC110899121	MYC2	0.106901	0.484587
HaJAZ16	LOC110899121	MYC2	0.106826	0.484897
HaJAZ3	LOC110894955	MYC2	0.106776	0.485103
HaJAZ21	LOC110867856	MYC2	0.106511	0.486193
HaJAZ27	LOC110915926	MYC2	0.106173	0.487586
HaJAZ26	LOC110929639	MYC2	0.106124	0.487789
HaJAZ24	LOC110898357	MYC2	-0.105935	0.488568
HaJAZ3	LOC110891007	MYC2	-0.105465	0.49051
HaJAZ7	LOC110878446	MYC2	0.104893	0.492878
HaJAZ8	LOC110920913	MYC2	0.104794	0.493289
HaJAZ20	LOC110868738	MYC2	-0.104748	0.49348
HaJAZ22	LOC110915926	MYC2	0.104716	0.493613
HaJAZ26	LOC110867856	MYC2	0.104707	0.493649
HaJAZ13	LOC110878446	MYC2	0.104697	0.49369
HaJAZ22	LOC110910428	MYC2	0.104632	0.49396
HaJAZ17	LOC110899121	MYC2	0.104528	0.494394
HaJAZ22	LOC110865020	MYC2	-0.104301	0.495335
HaJAZ22	LOC110908786	MYC2	0.104045	0.4964
HaJAZ10	LOC110911520	MYC2	-0.103773	0.497534
HaJAZ19	LOC110916225	MYC2	-0.103579	0.498343
HaJAZ24	LOC110891435	MYC2	-0.103521	0.498582
HaJAZ10	LOC110930602	MYC2	-0.103453	0.498869
HaJAZ22	LOC110939944	MYC2	0.103428	0.49897
HaJAZ26	LOC110903813	MYC2	-0.103345	0.499318
HaJAZ4	LOC110910428	MYC2	-0.102634	0.502292
HaJAZ5	LOC110938820	MYC2	0.102257	0.503868
HaJAZ12	LOC110915050	MYC2	-0.1018	0.505789
HaJAZ3	LOC110870728	MYC2	-0.101775	0.505893
HaJAZ18	LOC110903810	MYC2	0.101683	0.506279
HaJAZ8	LOC110910428	MYC2	-0.101661	0.506372
HaJAZ12	LOC110911520	MYC2	-0.101616	0.506559
HaJAZ1	LOC118486660	MYC2	-0.10161	0.506587
HaJAZ25	LOC110920913	MYC2	0.101532	0.506913
HaJAZ8	LOC110916972	MYC2	-0.101498	0.507057
HaJAZ23	LOC110939941	MYC2	-0.101377	0.507566
HaJAZ10	LOC110879009	MYC2	-0.101358	0.507646
HaJAZ12	LOC110894021	MYC2	0.101318	0.507814
HaJAZ25	LOC118489004	MYC2	0.101219	0.508234
HaJAZ24	LOC110894955	MYC2	-0.101075	0.508841
HaJAZ8	LOC110942635	MYC2	-0.100926	0.509465
HaJAZ10	LOC110898357	MYC2	-0.100904	0.509561
HaJAZ17	LOC110942635	MYC2	0.100778	0.510091
HaJAZ2	LOC110917936	MYC2	0.100684	0.510488
HaJAZ5	LOC110911301	MYC2	-0.100645	0.510651
HaJAZ24	LOC110915926	MYC2	-0.100432	0.511553
HaJAZ27	LOC110865020	MYC2	-0.100359	0.511862
HaJAZ1	LOC110898357	MYC2	-0.100284	0.512178
HaJAZ16	LOC110939943	MYC2	-0.100272	0.512227
HaJAZ1	LOC110903813	MYC2	-0.0999414	0.513627
HaJAZ8	LOC110922229	MYC2	0.0998919	0.513837
HaJAZ4	LOC110899121	MYC2	0.0998472	0.514026
HaJAZ18	LOC110879009	MYC2	-0.0998446	0.514038
HaJAZ12	LOC110921991	MYC2	0.0995037	0.515483
HaJAZ15	LOC110921525	MYC2	-0.0989666	0.517763
HaJAZ9	LOC110875164	MYC2	-0.0988945	0.51807
HaJAZ21	LOC110938820	MYC2	-0.0985166	0.519678
HaJAZ16	LOC110939941	MYC2	-0.0983577	0.520355
HaJAZ18	LOC110891007	MYC2	-0.098328	0.520482
HaJAZ11	LOC110942635	MYC2	0.0980729	0.52157
HaJAZ10	LOC110878446	MYC2	-0.0978356	0.522583
HaJAZ4	LOC110911301	MYC2	0.0978053	0.522712
HaJAZ4	LOC110868738	MYC2	-0.0977547	0.522928
HaJAZ26	LOC110875164	MYC2	0.0976307	0.523458
HaJAZ14	LOC110868738	MYC2	0.0976282	0.523469
HaJAZ2	LOC110911520	MYC2	-0.0972981	0.524881
HaJAZ16	LOC110925916	MYC2	0.0972457	0.525105
HaJAZ5	LOC110864405	MYC2	-0.0967692	0.527147
HaJAZ8	LOC110890823	MYC2	0.0962919	0.529196
HaJAZ11	LOC110865020	MYC2	0.0962128	0.529536
HaJAZ10	LOC110864405	MYC2	-0.0961897	0.529635
HaJAZ26	LOC110910428	MYC2	0.0961623	0.529753
HaJAZ11	LOC110915926	MYC2	0.0961127	0.529967
HaJAZ4	LOC110909517	MYC2	-0.0959932	0.530481
HaJAZ23	LOC110930460	MYC2	0.0959766	0.530552
HaJAZ21	LOC110873092	MYC2	-0.0957339	0.531597
HaJAZ22	LOC110879009	MYC2	0.0953962	0.533052
HaJAZ1	LOC110930460	MYC2	-0.0952903	0.533509
HaJAZ14	LOC110909517	MYC2	0.0948442	0.535436
HaJAZ23	LOC110894955	MYC2	0.0946149	0.536427
HaJAZ22	LOC118486660	MYC2	-0.094503	0.536911
HaJAZ17	LOC110909517	MYC2	-0.0944548	0.53712
HaJAZ18	LOC110911301	MYC2	0.0941322	0.538517
HaJAZ7	LOC110875164	MYC2	-0.0940629	0.538818
HaJAZ21	LOC118486660	MYC2	-0.0939924	0.539123
HaJAZ1	LOC110879009	MYC2	0.0938371	0.539797
HaJAZ10	LOC110891435	MYC2	0.0938065	0.53993
HaJAZ2	LOC110865020	MYC2	-0.0937887	0.540007
HaJAZ5	LOC118486660	MYC2	0.0935929	0.540857
HaJAZ5	LOC110891007	MYC2	-0.0921075	0.547327
HaJAZ8	LOC110930602	MYC2	-0.0917611	0.548841
HaJAZ19	LOC110921525	MYC2	-0.0916484	0.549334
HaJAZ8	LOC110894021	MYC2	-0.0916395	0.549373
HaJAZ22	LOC110939941	MYC2	-0.0915944	0.549571
HaJAZ25	LOC110878446	MYC2	-0.0910472	0.551968
HaJAZ20	LOC110899121	MYC2	0.0907493	0.553275
HaJAZ4	LOC110925916	MYC2	0.0906223	0.553833
HaJAZ2	LOC110868738	MYC2	0.0906128	0.553875
HaJAZ21	LOC110916225	MYC2	-0.0905471	0.554163
HaJAZ2	LOC110894955	MYC2	-0.0903079	0.555215
HaJAZ17	LOC110910428	MYC2	0.0902049	0.555668
HaJAZ11	LOC110879009	MYC2	0.0898341	0.557301
HaJAZ10	LOC110921525	MYC2	0.089764	0.557609
HaJAZ2	LOC110902756	MYC2	-0.0897093	0.55785
HaJAZ8	LOC110864554	MYC2	0.0893383	0.559487
HaJAZ6	LOC110925916	MYC2	0.0892961	0.559673
HaJAZ2	LOC118489004	MYC2	0.0891249	0.560429
HaJAZ23	LOC110942635	MYC2	0.0889389	0.561251
HaJAZ21	LOC110889336	MYC2	-0.0888355	0.561708
HaJAZ27	LOC110870728	MYC2	-0.0888136	0.561805
HaJAZ14	LOC110908786	MYC2	-0.0887819	0.561945
HaJAZ10	LOC110890823	MYC2	-0.0881924	0.564555
HaJAZ10	LOC110922229	MYC2	-0.0878558	0.566048
HaJAZ1	LOC110899121	MYC2	-0.0877958	0.566314
HaJAZ5	LOC110921525	MYC2	0.0877769	0.566398
HaJAZ14	LOC110903813	MYC2	0.0877656	0.566448
HaJAZ7	LOC110899121	MYC2	0.0875916	0.567221
HaJAZ8	LOC110917936	MYC2	-0.0875798	0.567273
HaJAZ13	LOC110910428	MYC2	0.0874035	0.568057
HaJAZ13	LOC110865020	MYC2	-0.0868271	0.570621
HaJAZ14	LOC110915926	MYC2	-0.086589	0.571682
HaJAZ17	LOC110916225	MYC2	-0.0864956	0.572099
HaJAZ23	LOC110911301	MYC2	0.086409	0.572485
HaJAZ2	LOC110872070	MYC2	-0.086037	0.574146
HaJAZ11	LOC110868738	MYC2	-0.085855	0.574959
HaJAZ11	LOC110921525	MYC2	-0.0854025	0.576983
HaJAZ14	LOC110890823	MYC2	0.0853646	0.577153
HaJAZ18	LOC118486660	MYC2	-0.0849332	0.579086
HaJAZ10	LOC110894021	MYC2	-0.084832	0.57954
HaJAZ24	LOC110899121	MYC2	0.0841009	0.582823
HaJAZ2	LOC110899121	MYC2	0.0838909	0.583768
HaJAZ6	LOC110915926	MYC2	0.083885	0.583795
HaJAZ18	LOC110875164	MYC2	-0.0837843	0.584248
HaJAZ8	LOC110875164	MYC2	-0.0836494	0.584856
HaJAZ2	LOC110890823	MYC2	-0.0832933	0.586461
HaJAZ14	LOC110884801	MYC2	-0.0827785	0.588785
HaJAZ15	LOC110909517	MYC2	-0.0826745	0.589254
HaJAZ23	LOC110903810	MYC2	0.0824889	0.590094
HaJAZ25	LOC110917936	MYC2	-0.0824736	0.590163
HaJAZ21	LOC110942635	MYC2	-0.0824675	0.59019
HaJAZ27	LOC110899121	MYC2	0.082255	0.591152
HaJAZ12	LOC110883765	MYC2	0.0822539	0.591157
HaJAZ21	LOC110868738	MYC2	-0.0822394	0.591222
HaJAZ21	LOC110941652	MYC2	-0.0821456	0.591647
HaJAZ18	LOC110938820	MYC2	0.0821072	0.591821
HaJAZ10	LOC110867856	MYC2	0.0819542	0.592514
HaJAZ20	LOC110920798	MYC2	-0.0818111	0.593162
HaJAZ13	LOC110872071	MYC2	0.0817332	0.593516
HaJAZ5	LOC110922229	MYC2	0.0814173	0.594949
HaJAZ23	LOC110872071	MYC2	0.0813441	0.595281
HaJAZ26	LOC110911520	MYC2	-0.0812998	0.595482
HaJAZ27	LOC110938820	MYC2	0.0812156	0.595864
HaJAZ23	LOC110891007	MYC2	-0.0808256	0.597637
HaJAZ23	LOC110916225	MYC2	-0.0808256	0.597637
HaJAZ16	LOC110916225	MYC2	0.080704	0.59819
HaJAZ16	LOC110908786	MYC2	0.080507	0.599087
HaJAZ2	LOC110925916	MYC2	0.0800899	0.600987
HaJAZ23	LOC110938820	MYC2	0.0800148	0.601329
HaJAZ12	LOC110873092	MYC2	-0.079722	0.602665
HaJAZ11	LOC110884801	MYC2	0.0796796	0.602858
HaJAZ1	LOC110939944	MYC2	-0.079572	0.60335
HaJAZ24	LOC110878446	MYC2	0.0795384	0.603503
HaJAZ18	LOC110916225	MYC2	-0.0795315	0.603535
HaJAZ10	LOC110872070	MYC2	0.0794634	0.603846
HaJAZ10	LOC110941652	MYC2	-0.0793773	0.604239
HaJAZ23	LOC110875164	MYC2	-0.0792849	0.604661
HaJAZ26	LOC110868123	MYC2	0.0792181	0.604967
HaJAZ3	LOC110884801	MYC2	-0.0790877	0.605563
HaJAZ6	LOC110878446	MYC2	0.0790845	0.605578
HaJAZ13	LOC110875164	MYC2	-0.079065	0.605667
HaJAZ10	LOC110915926	MYC2	-0.0787806	0.606968
HaJAZ16	LOC110875164	MYC2	-0.0786696	0.607477
HaJAZ12	LOC110908786	MYC2	0.0783641	0.608877
HaJAZ25	LOC110902756	MYC2	-0.0780093	0.610504
HaJAZ20	LOC110939942	MYC2	0.0777456	0.611715
HaJAZ10	LOC110941532	MYC2	-0.0777408	0.611737
HaJAZ24	LOC110921525	MYC2	-0.0774203	0.61321
HaJAZ9	LOC110909517	MYC2	-0.0772087	0.614184
HaJAZ8	LOC110878446	MYC2	0.0768189	0.615978
HaJAZ23	LOC110879009	MYC2	-0.0765312	0.617305
HaJAZ8	LOC110870728	MYC2	-0.0764935	0.617479
HaJAZ17	LOC110878446	MYC2	0.076294	0.618399
HaJAZ19	LOC110875164	MYC2	-0.0756772	0.621248
HaJAZ7	LOC110915926	MYC2	0.0755078	0.622032
HaJAZ26	LOC110864554	MYC2	0.0754511	0.622294
HaJAZ23	LOC110916972	MYC2	0.0754495	0.622302
HaJAZ2	LOC110930692	MYC2	0.0752097	0.623411
HaJAZ12	LOC110903813	MYC2	0.0746695	0.625915
HaJAZ1	LOC110909517	MYC2	0.0744602	0.626886
HaJAZ4	LOC110916225	MYC2	-0.0741618	0.628272
HaJAZ24	LOC110884801	MYC2	0.0740792	0.628656
HaJAZ26	LOC110868738	MYC2	0.0740744	0.628678
HaJAZ25	LOC110927470	MYC2	-0.0738684	0.629635
HaJAZ12	LOC110899121	MYC2	-0.0733827	0.631896
HaJAZ22	LOC110939942	MYC2	-0.0732632	0.632452
HaJAZ8	LOC110902756	MYC2	-0.0730877	0.63327
HaJAZ27	LOC110903810	MYC2	0.073064	0.63338
HaJAZ21	LOC110864405	MYC2	0.072898	0.634154
HaJAZ8	LOC110889336	MYC2	-0.0725217	0.63591
HaJAZ9	LOC110920798	MYC2	-0.0717119	0.639696
HaJAZ8	LOC110867856	MYC2	-0.0712657	0.641785
HaJAZ13	LOC110915926	MYC2	0.0711768	0.642202
HaJAZ16	LOC110894955	MYC2	0.0711142	0.642495
HaJAZ10	LOC110873092	MYC2	-0.0710059	0.643003
HaJAZ21	LOC110911520	MYC2	-0.0705207	0.64528
HaJAZ25	LOC110872071	MYC2	0.0704858	0.645444
HaJAZ25	LOC110930602	MYC2	0.0702054	0.646762
HaJAZ10	LOC118486660	MYC2	-0.0696958	0.649159
HaJAZ27	LOC110939944	MYC2	0.0689696	0.652581
HaJAZ19	LOC110878446	MYC2	0.0685461	0.65458
HaJAZ19	LOC110899121	MYC2	0.0684486	0.655041
HaJAZ13	LOC110921525	MYC2	0.0683101	0.655695
HaJAZ19	LOC118486660	MYC2	-0.0682377	0.656037
HaJAZ3	LOC110879009	MYC2	-0.0682227	0.656108
HaJAZ5	LOC110915926	MYC2	-0.068207	0.656182
HaJAZ7	LOC110910428	MYC2	0.068202	0.656206
HaJAZ15	LOC110939944	MYC2	0.0681528	0.656439
HaJAZ14	LOC110921991	MYC2	-0.0681185	0.656601
HaJAZ27	LOC110921525	MYC2	0.0681115	0.656634
HaJAZ4	LOC110915926	MYC2	-0.0674064	0.659972
HaJAZ1	LOC110878446	MYC2	-0.0672415	0.660753
HaJAZ14	LOC110870728	MYC2	-0.0671708	0.661088
HaJAZ9	LOC110870728	MYC2	-0.066993	0.661932
HaJAZ2	LOC110921525	MYC2	-0.0668072	0.662813
HaJAZ14	LOC110894955	MYC2	0.0664507	0.664506
HaJAZ22	LOC110942635	MYC2	0.0664492	0.664513
HaJAZ2	LOC110911301	MYC2	0.0664248	0.664629
HaJAZ3	LOC110939944	MYC2	0.0663481	0.664993
HaJAZ10	LOC110920798	MYC2	-0.0663353	0.665054
HaJAZ20	LOC110930936	MYC2	-0.0660868	0.666235
HaJAZ2	LOC110941652	MYC2	0.0659369	0.666948
HaJAZ6	LOC110916225	MYC2	-0.0658578	0.667325
HaJAZ24	LOC118486660	MYC2	0.0658376	0.667421
HaJAZ26	LOC110868122	MYC2	-0.0656698	0.66822
HaJAZ10	LOC110865020	MYC2	-0.065616	0.668476
HaJAZ8	LOC110864405	MYC2	-0.0646558	0.673053
HaJAZ10	LOC110929639	MYC2	-0.0644754	0.673915
HaJAZ5	LOC110916972	MYC2	0.063975	0.676306
HaJAZ16	LOC110930460	MYC2	0.0637508	0.677379
HaJAZ25	LOC110930692	MYC2	-0.0636486	0.677868
HaJAZ14	LOC110930692	MYC2	0.0636066	0.678069
HaJAZ2	LOC110915926	MYC2	0.0633155	0.679463
HaJAZ14	LOC110869044	MYC2	0.0629283	0.681319
HaJAZ23	LOC110921525	MYC2	0.0625417	0.683174
HaJAZ25	LOC110922229	MYC2	0.0625187	0.683284
HaJAZ27	LOC118486660	MYC2	-0.0623906	0.683899
HaJAZ24	LOC110879009	MYC2	-0.0622597	0.684528
HaJAZ10	LOC110942635	MYC2	0.0615754	0.687818
HaJAZ11	LOC110894955	MYC2	-0.0614748	0.688302
HaJAZ2	LOC110898357	MYC2	0.0614558	0.688393
HaJAZ12	LOC110941652	MYC2	0.0609877	0.690648
HaJAZ14	LOC110916225	MYC2	0.0604689	0.693149
HaJAZ10	LOC110868122	MYC2	-0.0603001	0.693964
HaJAZ16	LOC110879009	MYC2	-0.0601501	0.694689
HaJAZ1	LOC110891007	MYC2	-0.0601491	0.694693
HaJAZ24	LOC110865020	MYC2	0.0601306	0.694783
HaJAZ18	LOC110922229	MYC2	0.059938	0.695713
HaJAZ13	LOC110939944	MYC2	0.0598011	0.696375
HaJAZ14	LOC110869045	MYC2	-0.0595102	0.697781
HaJAZ9	LOC110921892	MYC2	-0.0593524	0.698544
HaJAZ24	LOC110939943	MYC2	-0.0591886	0.699338
HaJAZ6	LOC110903810	MYC2	0.0591498	0.699525
HaJAZ2	LOC110916225	MYC2	0.0590266	0.700122
HaJAZ17	LOC110875164	MYC2	-0.0586544	0.701925
HaJAZ10	LOC110875164	MYC2	-0.058646	0.701966
HaJAZ2	LOC110868122	MYC2	0.0580802	0.70471
HaJAZ19	LOC110879009	MYC2	0.0577529	0.706299
HaJAZ16	LOC110921525	MYC2	0.0575712	0.707182
HaJAZ25	LOC110889336	MYC2	-0.0575554	0.707259
HaJAZ2	LOC118486660	MYC2	0.0572944	0.708527
HaJAZ14	LOC110929639	MYC2	0.057177	0.709098
HaJAZ18	LOC110868738	MYC2	-0.0571527	0.709217
HaJAZ1	LOC110942635	MYC2	-0.0570978	0.709484
HaJAZ23	LOC110941532	MYC2	-0.056955	0.710179
HaJAZ10	LOC110939941	MYC2	-0.056817	0.71085
HaJAZ10	LOC110872071	MYC2	-0.0564796	0.712493
HaJAZ1	LOC110865020	MYC2	0.0561293	0.714201
HaJAZ7	LOC110894955	MYC2	0.0559894	0.714883
HaJAZ10	LOC110916972	MYC2	-0.0554645	0.717445
HaJAZ21	LOC110903810	MYC2	0.0550119	0.719656
HaJAZ8	LOC110903810	MYC2	-0.0549645	0.719888
HaJAZ9	LOC110911301	MYC2	-0.0549233	0.720089
HaJAZ11	LOC110916225	MYC2	-0.054733	0.72102
HaJAZ24	LOC110908786	MYC2	-0.054594	0.7217
HaJAZ10	LOC110915050	MYC2	0.0544505	0.722402
HaJAZ20	LOC110921525	MYC2	-0.0543741	0.722776
HaJAZ13	LOC110916972	MYC2	-0.0543498	0.722895
HaJAZ19	LOC110884801	MYC2	0.0539706	0.724752
HaJAZ2	LOC110870728	MYC2	-0.0539121	0.725039
HaJAZ25	LOC110868122	MYC2	-0.0536519	0.726315
HaJAZ10	LOC110870728	MYC2	-0.0536291	0.726426
HaJAZ1	LOC110894955	MYC2	0.0535777	0.726678
HaJAZ21	LOC110916972	MYC2	-0.0535511	0.726809
HaJAZ11	LOC110908786	MYC2	0.0528308	0.730344
HaJAZ18	LOC110921525	MYC2	-0.0525579	0.731685
HaJAZ15	LOC110865020	MYC2	0.0524693	0.732121
HaJAZ26	LOC110873092	MYC2	-0.0524514	0.732209
HaJAZ14	LOC110942635	MYC2	0.0522997	0.732954
HaJAZ27	LOC110916972	MYC2	0.052246	0.733219
HaJAZ8	LOC110868738	MYC2	-0.0519051	0.734896
HaJAZ6	LOC110930460	MYC2	-0.0515519	0.736635
HaJAZ26	LOC110917936	MYC2	0.0515519	0.736635
HaJAZ10	LOC110902756	MYC2	-0.0512413	0.738165
HaJAZ9	LOC118486660	MYC2	0.0511741	0.738497
HaJAZ10	LOC110889336	MYC2	-0.0508445	0.740122
HaJAZ22	LOC110875164	MYC2	-0.0507781	0.74045
HaJAZ21	LOC110894955	MYC2	0.0505235	0.741706
HaJAZ10	LOC110884801	MYC2	0.0505024	0.74181
HaJAZ15	LOC110884801	MYC2	-0.0504665	0.741987
HaJAZ10	LOC110921892	MYC2	-0.0504331	0.742152
HaJAZ21	LOC110869045	MYC2	0.0504083	0.742275
HaJAZ20	LOC110891007	MYC2	-0.0501089	0.743753
HaJAZ25	LOC110868738	MYC2	0.0500863	0.743865
HaJAZ14	LOC110878446	MYC2	0.0500476	0.744056
HaJAZ21	LOC110868122	MYC2	-0.0496685	0.74593
HaJAZ27	LOC110939942	MYC2	0.049612	0.746209
HaJAZ13	LOC110891007	MYC2	-0.0493645	0.747434
HaJAZ6	LOC110939941	MYC2	0.0492056	0.74822
HaJAZ9	LOC110920913	MYC2	-0.0491118	0.748684
HaJAZ19	LOC110922229	MYC2	0.0486391	0.751026
HaJAZ11	LOC118486660	MYC2	-0.0484913	0.751758
HaJAZ22	LOC110909517	MYC2	-0.0480198	0.754096
HaJAZ9	LOC110865020	MYC2	-0.0475834	0.756262
HaJAZ10	LOC110909517	MYC2	0.0474045	0.757151
HaJAZ24	LOC110939941	MYC2	-0.0473291	0.757526
HaJAZ10	LOC110925916	MYC2	-0.0472514	0.757912
HaJAZ9	LOC110891007	MYC2	0.0472448	0.757944
HaJAZ12	LOC110925650	MYC2	-0.047208	0.758127
HaJAZ21	LOC110864554	MYC2	0.0469229	0.759544
HaJAZ19	LOC110865020	MYC2	-0.0467204	0.760551
HaJAZ2	LOC110939941	MYC2	0.0464316	0.761988
HaJAZ17	LOC110915926	MYC2	0.0461913	0.763184
HaJAZ23	LOC110864852	MYC2	0.0460861	0.763708
HaJAZ19	LOC110939942	MYC2	0.0457094	0.765584
HaJAZ7	LOC110884801	MYC2	-0.0454327	0.766964
HaJAZ17	LOC110865020	MYC2	0.0453014	0.767619
HaJAZ27	LOC110910428	MYC2	-0.0452845	0.767703
HaJAZ22	LOC110916225	MYC2	-0.0443646	0.772295
HaJAZ18	LOC110915926	MYC2	0.0441724	0.773255
HaJAZ22	LOC110922229	MYC2	0.0440099	0.774067
HaJAZ2	LOC110942635	MYC2	0.0438968	0.774633
HaJAZ21	LOC110870728	MYC2	0.0436278	0.775978
HaJAZ17	LOC110864852	MYC2	0.0435903	0.776166
HaJAZ2	LOC110867856	MYC2	-0.043448	0.776878
HaJAZ19	LOC110939944	MYC2	0.0433237	0.7775
HaJAZ25	LOC110899121	MYC2	-0.0432009	0.778115
HaJAZ21	LOC110911301	MYC2	-0.0428871	0.779686
HaJAZ10	LOC110911301	MYC2	-0.0427013	0.780617
HaJAZ2	LOC110903813	MYC2	0.0426841	0.780703
HaJAZ19	LOC110891007	MYC2	-0.0426311	0.780969
HaJAZ17	LOC110939942	MYC2	0.0424738	0.781757
HaJAZ14	LOC110891007	MYC2	-0.0422316	0.782971
HaJAZ9	LOC110902756	MYC2	0.0421732	0.783264
HaJAZ10	LOC110899121	MYC2	-0.0416066	0.786107
HaJAZ10	LOC110930936	MYC2	0.0415384	0.78645
HaJAZ12	LOC110898357	MYC2	0.0413214	0.787539
HaJAZ12	LOC110872071	MYC2	-0.0412831	0.787732
HaJAZ16	LOC110942635	MYC2	0.0398632	0.794872
HaJAZ1	LOC110883765	MYC2	-0.0394864	0.79677
HaJAZ22	LOC110899121	MYC2	-0.0391586	0.798422
HaJAZ10	LOC110903810	MYC2	-0.0385352	0.801566
HaJAZ4	LOC110921525	MYC2	0.0382373	0.80307
HaJAZ13	LOC110884801	MYC2	-0.0379442	0.804549
HaJAZ1	LOC110911301	MYC2	0.0376654	0.805958
HaJAZ14	LOC118489004	MYC2	0.0371946	0.808337
HaJAZ22	LOC110920582	MYC2	0.0371538	0.808543
HaJAZ13	LOC110916225	MYC2	-0.037084	0.808897
HaJAZ16	LOC110878446	MYC2	0.0370731	0.808951
HaJAZ23	LOC110884801	MYC2	0.036715	0.810763
HaJAZ9	LOC110910428	MYC2	-0.0366108	0.811291
HaJAZ10	LOC110868738	MYC2	-0.0363903	0.812406
HaJAZ5	LOC110865020	MYC2	0.036247	0.813132
HaJAZ12	LOC110917936	MYC2	0.035954	0.814616
HaJAZ20	LOC110868123	MYC2	-0.035872	0.815031
HaJAZ4	LOC110922229	MYC2	-0.0357424	0.815688
HaJAZ3	LOC110915926	MYC2	0.0354464	0.817188
HaJAZ21	LOC110920582	MYC2	0.0354154	0.817345
HaJAZ26	LOC110925650	MYC2	0.0354146	0.817349
HaJAZ16	LOC110891435	MYC2	-0.0348147	0.820392
HaJAZ9	LOC110864852	MYC2	0.0343488	0.822757
HaJAZ7	LOC110879009	MYC2	0.0341525	0.823753
HaJAZ8	LOC110925650	MYC2	-0.034103	0.824005
HaJAZ8	LOC110868122	MYC2	0.0337966	0.825562
HaJAZ2	LOC110864554	MYC2	0.0336945	0.82608
HaJAZ8	LOC110915050	MYC2	-0.0334789	0.827176
HaJAZ23	LOC118486660	MYC2	-0.0332998	0.828087
HaJAZ6	LOC110938820	MYC2	-0.0329188	0.830024
HaJAZ1	LOC110864852	MYC2	0.0327491	0.830888
HaJAZ20	LOC110909517	MYC2	0.0327292	0.830989
HaJAZ24	LOC110942635	MYC2	0.0326419	0.831433
HaJAZ4	LOC110865020	MYC2	0.0326169	0.831561
HaJAZ8	LOC110883765	MYC2	-0.0324169	0.832579
HaJAZ8	LOC110891007	MYC2	-0.0324169	0.832579
HaJAZ8	LOC110916225	MYC2	-0.0324169	0.832579
HaJAZ20	LOC110921892	MYC2	-0.0324123	0.832602
HaJAZ3	LOC110921525	MYC2	-0.0322978	0.833185
HaJAZ26	LOC110941652	MYC2	0.0322262	0.83355
HaJAZ26	LOC110916972	MYC2	-0.0320076	0.834663
HaJAZ6	LOC110899121	MYC2	0.0313104	0.838216
HaJAZ7	LOC110864852	MYC2	0.0312969	0.838285
HaJAZ2	LOC110930460	MYC2	-0.0311754	0.838904
HaJAZ15	LOC110891007	MYC2	0.0309944	0.839827
HaJAZ13	LOC110864852	MYC2	0.0309103	0.840256
HaJAZ17	LOC110879009	MYC2	0.0308165	0.840735
HaJAZ18	LOC110894955	MYC2	0.0304522	0.842594
HaJAZ2	LOC110915050	MYC2	0.0301459	0.844157
HaJAZ22	LOC110921525	MYC2	-0.0296886	0.846493
HaJAZ4	LOC110864852	MYC2	-0.0296638	0.846619
HaJAZ2	LOC110878446	MYC2	-0.0293375	0.848287
HaJAZ18	LOC110939941	MYC2	-0.0293275	0.848338
HaJAZ13	LOC110894955	MYC2	-0.0292821	0.84857
HaJAZ2	LOC110925650	MYC2	0.0288134	0.850966
HaJAZ21	LOC110939943	MYC2	-0.0283286	0.853446
HaJAZ2	LOC110921892	MYC2	0.0278449	0.855922
HaJAZ2	LOC110927470	MYC2	-0.0276272	0.857036
HaJAZ2	LOC110939944	MYC2	-0.0275473	0.857446
HaJAZ15	LOC110915926	MYC2	-0.0274288	0.858052
HaJAZ20	LOC110911301	MYC2	-0.02734	0.858508
HaJAZ9	LOC110925916	MYC2	0.0272492	0.858973
HaJAZ4	LOC110891007	MYC2	-0.0272255	0.859094
HaJAZ13	LOC110939942	MYC2	0.0269806	0.860349
HaJAZ15	LOC110875164	MYC2	-0.0266386	0.862102
HaJAZ24	LOC110927470	MYC2	-0.0265868	0.862367
HaJAZ2	LOC110868123	MYC2	0.0265458	0.862578
HaJAZ27	LOC110911301	MYC2	0.0264053	0.863298
HaJAZ4	LOC110939941	MYC2	0.0257495	0.866662
HaJAZ15	LOC110894955	MYC2	-0.0257224	0.866801
HaJAZ19	LOC110864852	MYC2	0.0256691	0.867075
HaJAZ2	LOC110869044	MYC2	0.0256398	0.867225
HaJAZ10	LOC110908786	MYC2	0.0255992	0.867433
HaJAZ8	LOC110938820	MYC2	0.0249685	0.870671
HaJAZ26	LOC110889336	MYC2	-0.0240563	0.875358
HaJAZ11	LOC110864852	MYC2	0.0239657	0.875824
HaJAZ10	LOC110930692	MYC2	-0.0231533	0.880002
HaJAZ10	LOC110883765	MYC2	-0.0227273	0.882194
HaJAZ10	LOC110891007	MYC2	-0.0227273	0.882194
HaJAZ10	LOC110916225	MYC2	-0.0227273	0.882194
HaJAZ14	LOC110875164	MYC2	0.0226426	0.88263
HaJAZ17	LOC110922229	MYC2	0.0223401	0.884188
HaJAZ7	LOC110939942	MYC2	-0.022266	0.884569
HaJAZ24	LOC110868738	MYC2	-0.0213398	0.88934
HaJAZ23	LOC110910428	MYC2	-0.0207308	0.892479
HaJAZ22	LOC110894955	MYC2	-0.0207081	0.892596
HaJAZ11	LOC110922229	MYC2	-0.020566	0.893329
HaJAZ18	LOC110899121	MYC2	-0.0204094	0.894137
HaJAZ12	LOC110925916	MYC2	-0.0197077	0.897757
HaJAZ13	LOC110899121	MYC2	-0.0195764	0.898435
HaJAZ26	LOC110865020	MYC2	-0.0195392	0.898627
HaJAZ14	LOC110883765	MYC2	0.0191164	0.900809
HaJAZ26	LOC110925916	MYC2	0.0190447	0.901179
HaJAZ15	LOC110879009	MYC2	0.0189993	0.901414
HaJAZ23	LOC110915926	MYC2	-0.0187939	0.902474
HaJAZ6	LOC110910428	MYC2	0.0184395	0.904305
HaJAZ27	LOC110864852	MYC2	0.0182518	0.905274
HaJAZ11	LOC110939942	MYC2	0.0181651	0.905722
HaJAZ20	LOC110938820	MYC2	-0.0180182	0.906481
HaJAZ16	LOC110884801	MYC2	0.0179451	0.906859
HaJAZ16	LOC110891007	MYC2	-0.0179287	0.906944
HaJAZ15	LOC110922229	MYC2	0.0176232	0.908523
HaJAZ7	LOC110939944	MYC2	-0.0175669	0.908814
HaJAZ4	LOC110898357	MYC2	0.0174235	0.909555
HaJAZ23	LOC110939944	MYC2	-0.016925	0.912133
HaJAZ6	LOC110891007	MYC2	0.0167058	0.913266
HaJAZ4	LOC110875164	MYC2	-0.0162014	0.915875
HaJAZ5	LOC110939941	MYC2	-0.0159488	0.917182
HaJAZ17	LOC110891007	MYC2	0.0158011	0.917947
HaJAZ18	LOC110865020	MYC2	0.015529	0.919355
HaJAZ25	LOC110867856	MYC2	-0.0153422	0.920322
HaJAZ14	LOC110891435	MYC2	0.0153035	0.920522
HaJAZ9	LOC110890823	MYC2	0.0151324	0.921408
HaJAZ23	LOC110878446	MYC2	-0.0151	0.921576
HaJAZ22	LOC110941532	MYC2	0.0150563	0.921802
HaJAZ21	LOC110939942	MYC2	-0.0143517	0.925451
HaJAZ3	LOC110865020	MYC2	-0.0142745	0.925851
HaJAZ8	LOC110941652	MYC2	0.0142597	0.925927
HaJAZ2	LOC110939942	MYC2	0.0141308	0.926595
HaJAZ1	LOC110916225	MYC2	-0.0139107	0.927736
HaJAZ2	LOC110869045	MYC2	0.0135654	0.929525
HaJAZ7	LOC110865020	MYC2	-0.0132879	0.930963
HaJAZ12	LOC110875164	MYC2	-0.012832	0.933326
HaJAZ4	LOC110894955	MYC2	0.0127866	0.933562
HaJAZ25	LOC110870728	MYC2	0.0127492	0.933755
HaJAZ14	LOC110939942	MYC2	0.0127273	0.933869
HaJAZ6	LOC110864405	MYC2	0.01272	0.933907
HaJAZ24	LOC110916225	MYC2	-0.0121071	0.937085
HaJAZ2	LOC110916972	MYC2	-0.0120765	0.937243
HaJAZ7	LOC110891007	MYC2	-0.0114409	0.940541
HaJAZ8	LOC110927470	MYC2	-0.0114216	0.940641
HaJAZ14	LOC110915050	MYC2	-0.0113206	0.941165
HaJAZ9	LOC110942635	MYC2	0.0113066	0.941237
HaJAZ27	LOC110939941	MYC2	0.0112074	0.941752
HaJAZ23	LOC110939942	MYC2	0.010998	0.942838
HaJAZ2	LOC110884801	MYC2	0.0108965	0.943365
HaJAZ12	LOC110889336	MYC2	0.0108567	0.943572
HaJAZ15	LOC110864852	MYC2	0.0108284	0.943718
HaJAZ27	LOC110891007	MYC2	-0.0108034	0.943848
HaJAZ2	LOC110875164	MYC2	-0.0107745	0.943998
HaJAZ7	LOC110916972	MYC2	-0.0107477	0.944137
HaJAZ11	LOC110891007	MYC2	-0.0106259	0.94477
HaJAZ14	LOC110941532	MYC2	-0.0105222	0.945308
HaJAZ23	LOC110899121	MYC2	0.0102849	0.946539
HaJAZ14	LOC110864554	MYC2	0.0100377	0.947822
HaJAZ18	LOC110884801	MYC2	0.0100228	0.9479
HaJAZ24	LOC110891007	MYC2	-0.0097305	0.949417
HaJAZ15	LOC110910428	MYC2	0.00962513	0.949964
HaJAZ6	LOC110864852	MYC2	0.00962411	0.949969
HaJAZ1	LOC110922229	MYC2	-0.00910851	0.952647
HaJAZ8	LOC118489004	MYC2	0.00898264	0.9533
HaJAZ16	LOC110915926	MYC2	0.00882558	0.954116
HaJAZ19	LOC110894955	MYC2	-0.00870301	0.954753
HaJAZ26	LOC110894021	MYC2	0.0084456	0.956089
HaJAZ6	LOC110872071	MYC2	-0.00832204	0.956731
HaJAZ1	LOC110916972	MYC2	-0.00814504	0.957651
HaJAZ6	LOC110930602	MYC2	-0.00769593	0.959984
HaJAZ6	LOC110939944	MYC2	0.00740885	0.961475
HaJAZ2	LOC110909517	MYC2	0.0070952	0.963105
HaJAZ17	LOC110884801	MYC2	-0.00695646	0.963826
HaJAZ3	LOC110864852	MYC2	0.00668339	0.965245
HaJAZ12	LOC110929639	MYC2	-0.00651474	0.966122
HaJAZ6	LOC110891435	MYC2	0.00648178	0.966293
HaJAZ16	LOC110922229	MYC2	0.00599829	0.968806
HaJAZ6	LOC118486660	MYC2	0.00547349	0.971534
HaJAZ13	LOC110879009	MYC2	-0.00546639	0.971571
HaJAZ25	LOC110941652	MYC2	0.00527788	0.972551
HaJAZ24	LOC110864852	MYC2	-0.00469922	0.97556
HaJAZ3	LOC110916972	MYC2	-0.00448446	0.976676
HaJAZ8	LOC110899121	MYC2	-0.00435259	0.977362
HaJAZ25	LOC110875164	MYC2	0.00423426	0.977977
HaJAZ12	LOC110941532	MYC2	-0.00419964	0.978157
HaJAZ26	LOC110903810	MYC2	-0.00370981	0.980704
HaJAZ10	LOC110910428	MYC2	0.00345197	0.982045
HaJAZ21	LOC110908786	MYC2	-0.00344996	0.982056
HaJAZ9	LOC110884801	MYC2	-0.00337805	0.98243
HaJAZ17	LOC110894955	MYC2	0.00330151	0.982828
HaJAZ10	LOC110869045	MYC2	0.00288164	0.985011
HaJAZ23	LOC110870728	MYC2	-0.00246685	0.987169
HaJAZ2	LOC110920582	MYC2	0.00246315	0.987188
HaJAZ21	LOC110891007	MYC2	0.00242904	0.987365
HaJAZ16	LOC110864852	MYC2	0.00224974	0.988298
HaJAZ20	LOC110883765	MYC2	-0.00221403	0.988484
HaJAZ16	LOC110868738	MYC2	0.00219401	0.988588
HaJAZ22	LOC110878446	MYC2	0.00197411	0.989731
HaJAZ3	LOC118486660	MYC2	0.0018605	0.990322
HaJAZ3	LOC110911301	MYC2	0.00179968	0.990639
HaJAZ10	LOC110921991	MYC2	0.00168366	0.991242
HaJAZ12	LOC110942635	MYC2	-0.001218	0.993664
HaJAZ15	LOC110939942	MYC2	0.00121429	0.993684
HaJAZ12	LOC110878446	MYC2	-0.000960308	0.995005
HaJAZ18	LOC110864852	MYC2	0.000414537	0.997844
HaJAZ22	LOC110891007	MYC2	-0.000292061	0.998481
